# Supplementary material for: Unveiling Cryptosporidium parvum sporozoite-derived extracellular vesicles: profiling, origin, and protein composition
Source: Front Cell Infect Microbiol. 2024 Apr 10;14:1367359. doi: 10.3389/fcimb.2024.1367359 (PMC11039866; doi:10.3389/fcimb.2024.1367359)
Supplement: Supplementary file 1 [file Table_1.xlsx]

## Sheet: LEVs
Supplementary Table S1: Identification details of the proteins identified by LC-ESI-MS/MS analysis in EVs of C. Parvum . The results obtained for the LEVs have been reported. Protein accession and description, sequence coverage (%), number of identified peptides, peptide spectrum matches (PSMs), number of identified unique peptides, number of aminoacids in the protein (AAs), the theoretical molec…
Accession	Description	Coverage [%]	# Peptides	# PSMs	# Unique Peptides	# AAs	MW [kDa]	calc. pI	Score Mascot	Found in Slice 1	Found in Slice 2	Found in Slice 3	Found in Slice 4	Found in Slice 5	Found in Slice 6	Found in Slice 7	Found in Slice 8	Found in Slice 9
cgd3_3430-RA-p1	Amine_oxidase	19	31	40	31	1769	199.2	5.71	1230	Not Found	High	High	Not Found	High	Not Found	Not Found	Not Found	Not Found
cgd3_3370-RA-p1	Uncharacterized_protein	16	18	23	18	1507	165.7	8.38	950	High	High	High	Not Found	High	Not Found	Not Found	Not Found	Not Found
cgd6_2450-RA-p1	Glycogen/starch/alpha-glucan_phosphorylase	18	15	17	15	901	104.1	6.68	485	Not Found	Not Found	High	Not Found	Not Found	Not Found	Not Found	Not Found	Not Found
cgd1_3020-RA-p1	Fructose-bisphosphate_aldolase	34	13	17	13	358	38.5	8.06	699	Not Found	Not Found	Not Found	Not Found	Not Found	High	Not Found	Not Found	Not Found
cgd7_3670-RA-p1	Heat_shock_protein_Hsp90	16	13	14	13	787	89.1	5.08	434	Not Found	Not Found	High	High	Not Found	Not Found	Not Found	Not Found	Not Found
cgd6_1080-RA-p1	Glycoprotein_GP40	38	10	22	10	324	33.4	4.58	551	Not Found	Not Found	Not Found	Not Found	High	High	High	Not Found	High
cgd7_400-RA-p1	Uncharacterized_protein	33	9	24	9	347	38.6	5.17	819	Not Found	Not Found	Not Found	Not Found	Not Found	High	High	Not Found	Not Found
cgd8_2930-RA-p1	GTpase_translation_elongation_factor_2	12	8	10	8	832	92.7	6.51	305	Not Found	Not Found	High	Not Found	High	Not Found	Not Found	Not Found	Not Found
cgd7_480-RA-p1	L-lactate/malate_dehydrogenase	27	7	9	7	321	33.9	6.23	313	Not Found	Not Found	Not Found	Not Found	Not Found	High	High	Not Found	Not Found
cgd6_120-RA-p1	Disulfide-isomerase,_signal_peptide_plus_ER_retention_motif	18	7	10	7	481	53.8	5.48	278	Not Found	Not Found	Not Found	Not Found	High	High	High	Not Found	Not Found
cgd5_3160-RA-p1	Actin	23	7	18	7	376	42.1	5.34	527	High	High	Not Found	Not Found	High	High	High	High	High
cgd4_1940-RA-p1	Nucleoside_diphosphate_kinase	33	6	10	6	150	16.8	7.39	303	Not Found	Not Found	Not Found	Not Found	Not Found	Not Found	Not Found	High	High
cgd2_3330-RA-p1	Hsp70_protein	8	6	6	6	927	103.3	6.73	247	Not Found	High	Not Found	Not Found	Not Found	Not Found	Not Found	Not Found	Not Found
cgd6_3790-RA-p1	Glyceraldehyde-3-phosphate_dehydrogenase	19	6	9	6	339	36.1	7.55	248	Not Found	Not Found	Not Found	High	Not Found	High	Not Found	Not Found	High
cgd8_1720-RA-p1	Aldehyde/Alcohol_dehydrogenase	8	6	7	6	822	89.7	7.11	223	Not Found	Not Found	High	Not Found	Not Found	Not Found	Not Found	Not Found	Not Found
cgd4_2600-RA-p1	UDP-glucose_4-epimerase	19	6	6	6	345	38.5	6.65	141	Not Found	Not Found	Not Found	Not Found	Not Found	High	Not Found	Not Found	Not Found
cgd6_4460-RA-p1	Uncharacterized_protein_with_Armadillo-like_helical	3	6	7	6	2535	275.7	4.98	152	High	High	Not Found	Not Found	Not Found	Not Found	Not Found	Not Found	Not Found
cgd3_1540-RA-p1	Signal_peptide_containing_protein	3	5	5	5	1616	184.5	6.32	146	Not Found	Not Found	Not Found	Not Found	High	High	High	Not Found	Not Found
cgd5_2020-RA-p1	Cysteine-rich_secretory_protein,_allergen_V5/Tpx-1-related	16	5	5	5	413	46.2	7.66	127	Not Found	Not Found	Not Found	Not Found	Not Found	Not Found	High	Not Found	Not Found
cgd1_870-RA-p1	Peptidyl-prolyl_cis-trans_isomerase	32	5	12	5	210	22.9	7.53	381	Not Found	Not Found	Not Found	Not Found	Not Found	Not Found	Not Found	High	Not Found
cgd3_1290-RA-p1	14-3-3_domain_containing_protein	19	5	7	5	254	28.6	5.01	195	Not Found	Not Found	Not Found	Not Found	Not Found	High	High	High	High
cgd3_3770-RA-p1	Hsp90	6	4	4	4	699	80.8	4.94	161	Not Found	Not Found	High	Not Found	Not Found	Not Found	Not Found	Not Found	Not Found
cgd2_3950-RA-p1	Translation_elongation_factor_EF1B/ribosomal_protein_S6	13	3	3	3	247	27.6	4.84	84	Not Found	Not Found	Not Found	Not Found	Not Found	High	Not Found	Not Found	Not Found
cgd5_3360-RA-p1	Adenylate_kinase	11	3	3	3	220	24.2	6.42	110	Not Found	Not Found	Not Found	Not Found	Not Found	Not Found	High	Not Found	Not Found
cgd7_4450-RA-p1	Elongation_factor_EF1-gamma_(Glutathione_S-transferase_family)	9	3	4	3	382	43.1	6.87	109	Not Found	Not Found	Not Found	Not Found	High	High	Not Found	Not Found	Not Found
cgd4_740-RA-p1	Thioredoxin_peroxidase-like_protein	16	3	5	3	196	21.8	5.94	149	Not Found	Not Found	Not Found	Not Found	Not Found	Not Found	Not Found	High	High
cgd1_2040-RA-p1	Pyruvate_kinase	8	3	3	3	526	56.4	6.8	123	Not Found	Not Found	Not Found	Not Found	High	Not Found	Not Found	Not Found	Not Found
cgd6_710-RA-p1	Uncharacterized_Secreted_Protein	7	3	4	3	456	49.7	6.9	116	Not Found	Not Found	High	Not Found	Not Found	Not Found	Not Found	Not Found	Not Found
cgd5_2800-RA-p1	Actin_depolymerizing_factor	22	3	3	3	134	15.5	6.79	74	Not Found	Not Found	Not Found	Not Found	Not Found	Not Found	Not Found	High	Not Found
cgd7_1710-RA-p1	Threonyl-tRNA_synthetase	4	3	3	3	763	87.6	6.19	92	High	Not Found	High	Not Found	Not Found	Not Found	Not Found	Not Found	Not Found
cgd5_1960-RA-p1	Enolase	8	3	3	3	446	48.4	5.49	91	Not Found	Not Found	Not Found	Not Found	High	Not Found	Not Found	Not Found	Not Found
cgd2_20-RA-p1	Heat_shock_70_protein	7	3	3	3	673	73.3	5.36	101	Not Found	Not Found	High	High	Not Found	Not Found	Not Found	Not Found	Not Found
cgd1_660-RA-p1	Signal_peptide_region_containing_protein	14	3	3	3	338	37.1	4.45	74	Not Found	Not Found	Not Found	Not Found	High	Not Found	Not Found	Not Found	Not Found
cgd7_4270-RA-p1	2,3-bisphosphoglycerate-dependent_phosphoglycerate_mutase_[gpmA].	12	2	3	2	249	28.3	6.9	104	Not Found	Not Found	Not Found	Not Found	Not Found	Not Found	High	Not Found	Not Found
cgd6_2690-RA-p1	FKBP-like_Peptidylprolyl_isomerase	10	2	2	2	325	36.8	5.17	70	Not Found	Not Found	Not Found	Not Found	Not Found	High	Not Found	Not Found	Not Found
cgd1_3040-RA-p1	Triosephosphate_isomerase	7	2	2	2	250	27.4	5.67	61	Not Found	Not Found	Not Found	Not Found	Not Found	Not Found	High	Not Found	Not Found
cgd5_3740-RA-p1	50S_ribosomal_protein_L7e/L30e/S12e/Gadd45	14	2	2	2	143	15.8	4.88	69	Not Found	Not Found	Not Found	Not Found	Not Found	Not Found	Not Found	High	Not Found
cgd2_4320-RA-p1	Thioredoxin/glutathione_reductase_selenoprotein	4	2	2	2	521	56.3	6.48	57	Not Found	Not Found	Not Found	Not Found	High	Not Found	Not Found	Not Found	Not Found
cgd4_3270-RA-p1	Hsp70_protein	2	2	2	2	806	90.7	5.02	83	Not Found	Not Found	High	Not Found	Not Found	Not Found	Not Found	Not Found	Not Found
cgd4_2300-RA-p1	Ubiquitin-activating_enzyme_E1	2	2	2	2	1062	119.9	5.55	79	Not Found	High	Not Found	Not Found	Not Found	Not Found	Not Found	Not Found	Not Found
cgd3_2090-RA-p1	40S_ribosomal_protein_Sae	7	2	3	2	256	28.3	5.25	96	Not Found	Not Found	Not Found	Not Found	Not Found	High	Not Found	Not Found	High
cgd7_4310-RA-p1	Cysteine-rich_secretory_protein,_allergen_V5/Tpx-1-related	2	2	2	2	1665	184.8	5.31	95	Not Found	Not Found	Not Found	Not Found	Not Found	High	Not Found	Not Found	Not Found
cgd7_2280-RA-p1	Ribosomal_protein_L40e	12	2	2	2	128	14.7	9.91	51	Not Found	Not Found	Not Found	Not Found	Not Found	Not Found	Not Found	Not Found	High
cgd7_910-RA-p1	Phosphoglycerate_kinase	8	2	3	2	393	42	6.01	79	Not Found	Not Found	Not Found	Not Found	High	Not Found	Not Found	Not Found	Not Found

## Sheet: SEVs
Supplementary Table S1: Identification details of the proteins identified by LC-ESI-MS/MS analysis in EVs of C. Parvum . The results obtained for the SEVs have been reported. Protein accession and description, sequence coverage (%), number of identified peptides, peptide spectrum matches (PSMs), number of identified unique peptides, number of aminoacids in the protein (AAs), the theoretical molec…
Accession	Description	Coverage [%]	# Peptides	# PSMs	# Unique Peptides	# AAs	MW [kDa]	calc. pI	Score Mascot: Mascot	Found in Slice 1	Found in Slice 2	Found in Slice 3	Found in Slice 4	Found in Slice 5	Found in Slice 6	Found in Slice 7	Found in Slice 8	Found in Slice 9
cgd3_3430-RA-p1	Amine_oxidase | transcript_product=Amine_oxidase | location=CM000431:855744-861053(-) | protein_length=1769 | sequence_SO=chromosome | SO=protein_coding | is_pseudo=false	14	22	30	22	1769	199.2	5.71	933	Not Found	High	Not Found	Not Found	High	Not Found	Not Found	Not Found	Not Found
cgd6_2450-RA-p1	Glycogen/starch/alpha-glucan_phosphorylase | transcript_product=Glycogen/starch/alpha-glucan_phosphorylase | location=CM000434:572584-575289(-) | protein_length=901 | sequence_SO=chromosome | SO=protein_coding | is_pseudo=false	16	15	17	15	901	104.1	6.68	458	Not Found	Not Found	High	Not Found	Not Found	Not Found	Not Found	Not Found	Not Found
cgd7_3670-RA-p1	Heat_shock_protein_Hsp90 | transcript_product=Heat_shock_protein_Hsp90 | location=CM000435:822605-824968(+) | protein_length=787 | sequence_SO=chromosome | SO=protein_coding | is_pseudo=false	15	12	15	12	787	89.1	5.08	486	Not Found	Not Found	High	Not Found	Not Found	Not Found	Not Found	Not Found	Not Found
cgd5_3160-RA-p1	Actin | transcript_product=Actin | location=CM000433:735608-736738(-) | protein_length=376 | sequence_SO=chromosome | SO=protein_coding | is_pseudo=false	29	9	21	9	376	42.1	5.34	591	High	High	High	Not Found	High	High	High	High	High
cgd3_3370-RA-p1	Uncharacterized_protein | transcript_product=Uncharacterized_protein | location=CM000431:836478-841001(-) | protein_length=1507 | sequence_SO=chromosome | SO=protein_coding | is_pseudo=false	8	9	10	9	1507	165.7	8.38	388	High	High	Not Found	Not Found	Not Found	Not Found	Not Found	Not Found	Not Found
cgd1_870-RA-p1	Peptidyl-prolyl_cis-trans_isomerase | transcript_product=Peptidyl-prolyl_cis-trans_isomerase | location=CM000429:224573-225205(-) | protein_length=210 | sequence_SO=chromosome | SO=protein_coding | is_pseudo=false	53	9	25	9	210	22.9	7.53	755	Not Found	Not Found	Not Found	Not Found	Not Found	Not Found	Not Found	High	High
cgd8_1720-RA-p1	Aldehyde/Alcohol_dehydrogenase | transcript_product=Aldehyde/Alcohol_dehydrogenase | location=CM000436:465117-467585(-) | protein_length=822 | sequence_SO=chromosome | SO=protein_coding | is_pseudo=false	11	8	9	8	822	89.7	7.11	268	Not Found	Not Found	High	Not Found	Not Found	Not Found	Not Found	Not Found	Not Found
cgd6_4460-RA-p1	Uncharacterized_protein_with_Armadillo-like_helical | transcript_product=Uncharacterized_protein_with_Armadillo-like_helical | location=CM000434:1053014-1060621(-) | protein_length=2535 | sequence_SO=chromosome | SO=protein_coding | is_pseudo=false	3	8	9	8	2535	275.7	4.98	199	High	High	Not Found	Not Found	Not Found	Not Found	Not Found	Not Found	Not Found
cgd1_3020-RA-p1	Fructose-bisphosphate_aldolase | transcript_product=Fructose-bisphosphate_aldolase | location=CM000429:650776-651852(+) | protein_length=358 | sequence_SO=chromosome | SO=protein_coding | is_pseudo=false	18	7	9	7	358	38.5	8.06	399	Not Found	Not Found	Not Found	Not Found	Not Found	High	Not Found	Not Found	Not Found
cgd7_480-RA-p1	L-lactate/malate_dehydrogenase | transcript_product=L-lactate/malate_dehydrogenase | location=CM000435:117820-118785(-) | protein_length=321 | sequence_SO=chromosome | SO=protein_coding | is_pseudo=false	23	6	7	6	321	33.9	6.23	311	Not Found	Not Found	Not Found	Not Found	Not Found	High	High	High	Not Found
cgd8_2930-RA-p1	GTpase_translation_elongation_factor_2 | transcript_product=GTpase_translation_elongation_factor_2 | location=CM000436:771589-774087(-) | protein_length=832 | sequence_SO=chromosome | SO=protein_coding | is_pseudo=false	9	6	9	6	832	92.7	6.51	234	Not Found	Not Found	High	Not Found	High	High	Not Found	Not Found	Not Found
cgd6_1080-RA-p1	Glycoprotein_GP40 | transcript_product=Glycoprotein_GP40 | location=CM000434:266434-267408(-) | protein_length=324 | sequence_SO=chromosome | SO=protein_coding | is_pseudo=false	31	6	13	6	324	33.4	4.58	315	Not Found	Not Found	Not Found	High	Not Found	High	High	High	High
cgd6_120-RA-p1	Disulfide-isomerase,_signal_peptide_plus_ER_retention_motif | transcript_product=Disulfide-isomerase,_signal_peptide_plus_ER_retention_motif | location=CM000434:31940-33385(+) | protein_length=481 | sequence_SO=chromosome | SO=protein_coding | is_pseudo=false	14	6	8	6	481	53.8	5.48	200	Not Found	Not Found	Not Found	Not Found	High	Not Found	Not Found	High	Not Found
cgd7_400-RA-p1	Uncharacterized_protein | transcript_product=Uncharacterized_protein | location=CM000435:94666-95709(+) | protein_length=347 | sequence_SO=chromosome | SO=protein_coding | is_pseudo=false	21	6	14	6	347	38.6	5.17	492	Not Found	Not Found	Not Found	Not Found	Not Found	High	High	Not Found	Not Found
cgd3_1290-RA-p1	14-3-3_domain_containing_protein | transcript_product=_14-3-3_domain_containing_protein | location=CM000431:373119-373883(-) | protein_length=254 | sequence_SO=chromosome | SO=protein_coding | is_pseudo=false	23	6	9	6	254	28.6	5.01	208	Not Found	Not Found	Not Found	Not Found	Not Found	Not Found	High	High	High
cgd3_1540-RA-p1	Signal_peptide_containing_protein | transcript_product=Signal_peptide_containing_protein | location=CM000431:419504-424354(+) | protein_length=1616 | sequence_SO=chromosome | SO=protein_coding | is_pseudo=false	4	6	8	6	1616	184.5	6.32	297	Not Found	Not Found	Not Found	Not Found	Not Found	High	High	High	Not Found
cgd4_740-RA-p1	Thioredoxin_peroxidase-like_protein | transcript_product=Thioredoxin_peroxidase-like_protein | location=CM000432:199597-200187(-) | protein_length=196 | sequence_SO=chromosome | SO=protein_coding | is_pseudo=false	32	6	8	6	196	21.8	5.94	201	Not Found	Not Found	Not Found	Not Found	Not Found	Not Found	Not Found	High	Not Found
cgd7_4450-RA-p1	Elongation_factor_EF1-gamma_(Glutathione_S-transferase_family) | transcript_product=Elongation_factor_EF1-gamma_(Glutathione_S-transferase_family) | location=CM000435:1003446-1004594(-) | protein_length=382 | sequence_SO=chromosome | SO=protein_coding | is_pseudo=false	13	5	5	5	382	43.1	6.87	148	Not Found	Not Found	Not Found	Not Found	Not Found	High	Not Found	Not Found	Not Found
cgd4_1940-RA-p1	Nucleoside_diphosphate_kinase | transcript_product=Nucleoside_diphosphate_kinase | location=CM000432:479468-479920(+) | protein_length=150 | sequence_SO=chromosome | SO=protein_coding | is_pseudo=false	33	5	9	5	150	16.8	7.39	281	Not Found	Not Found	Not Found	Not Found	Not Found	Not Found	Not Found	High	High
cgd5_1960-RA-p1	Enolase | transcript_product=Enolase | location=CM000433:414502-415842(-) | protein_length=446 | sequence_SO=chromosome | SO=protein_coding | is_pseudo=false	9	4	5	4	446	48.4	5.49	160	Not Found	Not Found	Not Found	Not Found	High	High	Not Found	Not Found	Not Found
cgd7_3120-RA-p1	Thiamine_pyrophosphate_enzyme | transcript_product=Thiamine_pyrophosphate_enzyme | location=CM000435:731533-733263(-) | protein_length=576 | sequence_SO=chromosome | SO=protein_coding | is_pseudo=false	7	4	4	4	576	64.4	6.68	103	Not Found	Not Found	Not Found	Not Found	High	High	Not Found	High	Not Found
cgd5_440-RA-p1	Adenylate_cyclase-associated_CAP | transcript_product=Adenylate_cyclase-associated_CAP | location=CM000433:115516-116034(-) | protein_length=172 | sequence_SO=chromosome | SO=protein_coding | is_pseudo=false	26	4	6	4	172	19	5.39	132	Not Found	Not Found	Not Found	Not Found	Not Found	Not Found	Not Found	High	Not Found
cgd5_2800-RA-p1	Actin_depolymerizing_factor | transcript_product=Actin_depolymerizing_factor | location=CM000433:618234-618638(-) | protein_length=134 | sequence_SO=chromosome | SO=protein_coding | is_pseudo=false	23	3	3	3	134	15.5	6.79	73	Not Found	Not Found	Not Found	Not Found	Not Found	Not Found	Not Found	Not Found	High
cgd7_4310-RA-p1	Cysteine-rich_secretory_protein,_allergen_V5/Tpx-1-related | transcript_product=Cysteine-rich_secretory_protein,_allergen_V5/Tpx-1-related | location=CM000435:965402-970399(+) | protein_length=1665 | sequence_SO=chromosome | SO=protein_coding | is_pseudo=false	2	3	3	3	1665	184.8	5.31	113	Not Found	Not Found	High	Not Found	High	High	Not Found	Not Found	Not Found
cgd1_3690-RA-p1	Aspartyl_(Acid)_protease | transcript_product=Aspartyl_(Acid)_protease | location=CM000429:824832-827210(-) | protein_length=792 | sequence_SO=chromosome | SO=protein_coding | is_pseudo=false	4	3	3	3	792	88.4	6.49	87	Not Found	Not Found	Not Found	Not Found	Not Found	Not Found	Not Found	High	Not Found
cgd6_1630-RA-p1	CS_domain_containing_protein | transcript_product=CS_domain_containing_protein | location=CM000434:381890-382438(+) | protein_length=182 | sequence_SO=chromosome | SO=protein_coding | is_pseudo=false	14	3	3	3	182	21.2	4.61	103	Not Found	Not Found	Not Found	Not Found	Not Found	Not Found	Not Found	High	Not Found
cgd4_2600-RA-p1	UDP-glucose_4-epimerase | transcript_product=UDP-glucose_4-epimerase | location=CM000432:600339-601376(-) | protein_length=345 | sequence_SO=chromosome | SO=protein_coding | is_pseudo=false	11	3	3	3	345	38.5	6.65	77	Not Found	Not Found	Not Found	Not Found	Not Found	High	Not Found	Not Found	Not Found
cgd6_3790-RA-p1	Glyceraldehyde-3-phosphate_dehydrogenase | transcript_product=Glyceraldehyde-3-phosphate_dehydrogenase | location=CM000434:886367-887386(+) | protein_length=339 | sequence_SO=chromosome | SO=protein_coding | is_pseudo=false	9	3	7	3	339	36.1	7.55	192	Not Found	High	Not Found	High	Not Found	High	Not Found	High	High
cgd5_2020-RA-p1	Cysteine-rich_secretory_protein,_allergen_V5/Tpx-1-related | transcript_product=Cysteine-rich_secretory_protein,_allergen_V5/Tpx-1-related | location=CM000433:427901-429142(+) | protein_length=413 | sequence_SO=chromosome | SO=protein_coding | is_pseudo=false	5	2	2	2	413	46.2	7.66	80	Not Found	Not Found	Not Found	Not Found	Not Found	Not Found	High	Not Found	Not Found
cgd6_2690-RA-p1	FKBP-like_Peptidylprolyl_isomerase | transcript_product=FKBP-like_Peptidylprolyl_isomerase | location=CM000434:627932-628909(-) | protein_length=325 | sequence_SO=chromosome | SO=protein_coding | is_pseudo=false	7	2	2	2	325	36.8	5.17	39	Not Found	Not Found	Not Found	Not Found	Not Found	High	Not Found	Not Found	Not Found
cgd7_220-RA-p1	GTP-binding_nuclear_protein | transcript_product=GTP-binding_nuclear_protein | location=CM000435:53704-54342(-) | protein_length=212 | sequence_SO=chromosome | SO=protein_coding | is_pseudo=false	10	2	2	2	212	24.1	7.97	73	Not Found	Not Found	Not Found	Not Found	Not Found	Not Found	Not Found	High	Not Found
cgd2_860-RA-p1	Proteasome_subunit_beta_type | transcript_product=_Proteasome_subunit_beta_type | location=CM000430:193965-194597(-) | protein_length=210 | sequence_SO=chromosome | SO=protein_coding | is_pseudo=false	10	2	2	2	210	22.9	5.47	99	Not Found	Not Found	Not Found	Not Found	Not Found	Not Found	Not Found	High	Not Found
cgd3_3770-RA-p1	Hsp90 | transcript_product=_Hsp90 | location=CM000431:940126-942225(+) | protein_length=699 | sequence_SO=chromosome | SO=protein_coding | is_pseudo=false	3	2	2	2	699	80.8	4.94	129	Not Found	Not Found	High	Not Found	Not Found	Not Found	Not Found	Not Found	Not Found
cgd2_20-RA-p1	Heat_shock_70_protein | transcript_product=Heat_shock_70_protein | location=CM000430:3163-5184(+) | protein_length=673 | sequence_SO=chromosome | SO=protein_coding | is_pseudo=false	4	2	2	2	673	73.3	5.36	48	Not Found	Not Found	High	Not Found	Not Found	Not Found	Not Found	Not Found	Not Found
cgd2_3780-RA-p1	Uncharacterized_protein | transcript_product=Uncharacterized_protein | location=CM000430:844159-846078(+) | protein_length=527 | sequence_SO=chromosome | SO=protein_coding | is_pseudo=false	3	2	2	2	527	58.9	5.72	55	Not Found	Not Found	Not Found	Not Found	Not Found	Not Found	Not Found	High	Not Found
cgd1_2860-RA-p1	UbiE/COQ5_methyltransferase | transcript_product=UbiE/COQ5_methyltransferase | location=CM000429:625111-625968(+) | protein_length=285 | sequence_SO=chromosome | SO=protein_coding | is_pseudo=false	2	2	2	2	285	32.4	8.56	54	Not Found	Not Found	Not Found	Not Found	High	Not Found	Not Found	Not Found	Not Found
cgd2_3330-RA-p1	Hsp70_protein | transcript_product=Hsp70_protein | location=CM000430:695197-697980(-) | protein_length=927 | sequence_SO=chromosome | SO=protein_coding | is_pseudo=false	3	2	2	2	927	103.3	6.73	108	Not Found	High	Not Found	Not Found	Not Found	Not Found	Not Found	Not Found	Not Found
cgd1_3040-RA-p1	Triosephosphate_isomerase | transcript_product=Triosephosphate_isomerase | location=CM000429:656413-657165(-) | protein_length=250 | sequence_SO=chromosome | SO=protein_coding | is_pseudo=false	7	2	2	2	250	27.4	5.67	47	Not Found	Not Found	Not Found	Not Found	Not Found	Not Found	High	Not Found	Not Found
cgd5_3740-RA-p1	50S_ribosomal_protein_L7e/L30e/S12e/Gadd45 | transcript_product=50S_ribosomal_protein_L7e/L30e/S12e/Gadd45 | location=CM000433:864803-865234(-) | protein_length=143 | sequence_SO=chromosome | SO=protein_coding | is_pseudo=false	15	2	2	2	143	15.8	4.88	71	Not Found	Not Found	Not Found	Not Found	Not Found	Not Found	Not Found	High	Not Found
cgd2_4320-RA-p1	Thioredoxin/glutathione_reductase_selenoprotein | transcript_product=Thioredoxin/glutathione_reductase_selenoprotein | location=CM000430:964801-966366(-) | protein_length=521 | sequence_SO=chromosome | SO=protein_coding | is_pseudo=false	4	2	2	2	521	56.3	6.48	66	Not Found	Not Found	Not Found	Not Found	High	Not Found	Not Found	Not Found	Not Found
cgd8_2110-RA-p1	MIR_motif-containing_39-like_glycosyltransferase | transcript_product=MIR_motif-containing_39-like_glycosyltransferase | location=CM000436:576659-577336(-) | protein_length=225 | sequence_SO=chromosome | SO=protein_coding | is_pseudo=false	11	2	3	2	225	25.4	7.06	133	Not Found	Not Found	Not Found	Not Found	Not Found	Not Found	Not Found	High	Not Found
cgd4_3270-RA-p1	Hsp70_protein | transcript_product=Hsp70_protein | location=CM000432:764923-767343(+) | protein_length=806 | sequence_SO=chromosome | SO=protein_coding | is_pseudo=false	2	2	2	2	806	90.7	5.02	65	Not Found	Not Found	High	Not Found	Not Found	Not Found	Not Found	Not Found	Not Found
cgd2_4120-RA-p1	Peptidyl-prolyl_cis-trans_isomerase | transcript_product=Peptidyl-prolyl_cis-trans_isomerase | location=CM000430:926202-926720(+) | protein_length=172 | sequence_SO=chromosome | SO=protein_coding | is_pseudo=false	16	2	6	2	172	18.5	7.27	213	Not Found	Not Found	Not Found	Not Found	Not Found	Not Found	Not Found	High	Not Found
cgd6_3180-RA-p1	40S_ribosomal_protein_S15 | transcript_product=40S_ribosomal_protein_S15 | location=CM000434:743279-743716(+) | protein_length=145 | sequence_SO=chromosome | SO=protein_coding | is_pseudo=false	17	2	2	2	145	16.4	10.2	75	Not Found	Not Found	Not Found	Not Found	Not Found	Not Found	Not Found	High	Not Found
cgd5_3230-RA-p1	Manganese/iron_superoxide_dismutase | transcript_product=Manganese/iron_superoxide_dismutase | location=CM000433:751512-752177(-) | protein_length=221 | sequence_SO=chromosome | SO=protein_coding | is_pseudo=false	13	2	2	2	221	25.5	7.17	75	Not Found	Not Found	Not Found	Not Found	Not Found	Not Found	Not Found	High	Not Found
cgd7_1710-RA-p1	Threonyl-tRNA_synthetase | transcript_product=Threonyl-tRNA_synthetase | location=CM000435:431391-433682(+) | protein_length=763 | sequence_SO=chromosome | SO=protein_coding | is_pseudo=false	3	2	3	2	763	87.6	6.19	116	High	Not Found	High	Not Found	Not Found	High	Not Found	Not Found	Not Found
cgd6_4320-RA-p1	40S_ribosomal_protein_S5 | transcript_product=_40S_ribosomal_protein_S5 | location=CM000434:1022744-1023334(-) | protein_length=196 | sequence_SO=chromosome | SO=protein_coding | is_pseudo=false	10	2	2	2	196	21.8	9.47	48	Not Found	Not Found	Not Found	Not Found	Not Found	Not Found	Not Found	High	High
cgd5_3360-RA-p1	Adenylate_kinase | transcript_product=_Adenylate_kinase | location=CM000433:774215-774877(-) | protein_length=220 | sequence_SO=chromosome | SO=protein_coding | is_pseudo=false	6	2	2	2	220	24.2	6.42	64	Not Found	Not Found	Not Found	Not Found	Not Found	Not Found	High	Not Found	Not Found
cgd7_360-RA-p1	Heat_shock_protein_70 | transcript_product=Heat_shock_protein_70 | location=CM000435:85591-87558(+) | protein_length=655 | sequence_SO=chromosome | SO=protein_coding | is_pseudo=false	4	2	2	2	655	71.8	5.3	48	Not Found	Not Found	Not Found	High	Not Found	Not Found	Not Found	Not Found	Not Found
cgd5_1650-RA-p1	DJ-1/PfpI | transcript_product=DJ-1/PfpI | location=CM000433:356822-357379(+) | protein_length=185 | sequence_SO=chromosome | SO=protein_coding | is_pseudo=false	12	2	2	2	185	19.6	5.22	65	Not Found	Not Found	Not Found	Not Found	Not Found	Not Found	Not Found	High	Not Found
cgd3_2090-RA-p1	40S_ribosomal_protein_Sae | transcript_product=_40S_ribosomal_protein_Sae | location=CM000431:551358-552128(-) | protein_length=256 | sequence_SO=chromosome | SO=protein_coding | is_pseudo=false	10	2	2	2	256	28.3	5.25	91	Not Found	Not Found	Not Found	Not Found	Not Found	High	Not Found	Not Found	High
cgd6_3970-RA-p1	Glutaredoxin-like_protein_2_thioredoxin_folds | transcript_product=Glutaredoxin-like_protein_2_thioredoxin_folds | location=CM000434:925762-926421(-) | protein_length=219 | sequence_SO=chromosome | SO=protein_coding | is_pseudo=false	11	2	2	2	219	24.7	5.27	86	Not Found	Not Found	Not Found	Not Found	Not Found	Not Found	Not Found	High	Not Found
cgd6_710-RA-p1	Uncharacterized_Secreted_Protein | transcript_product=Uncharacterized_Secreted_Protein | location=CM000434:175179-176549(-) | protein_length=456 | sequence_SO=chromosome | SO=protein_coding | is_pseudo=false	4	2	3	2	456	49.7	6.9	103	Not Found	Not Found	High	Not Found	Not Found	Not Found	Not Found	Not Found	Not Found
cgd7_910-RA-p1	Phosphoglycerate_kinase | transcript_product=_Phosphoglycerate_kinase | location=CM000435:217652-218833(-) | protein_length=393 | sequence_SO=chromosome | SO=protein_coding | is_pseudo=false	7	2	2	2	393	42	6.01	72	Not Found	Not Found	Not Found	Not Found	Not Found	High	Not Found	Not Found	Not Found
cgd2_3950-RA-p1	Translation_elongation_factor_EF1B/ribosomal_protein_S6 | transcript_product=Translation_elongation_factor_EF1B/ribosomal_protein_S6 | location=CM000430:887562-888305(+) | protein_length=247 | sequence_SO=chromosome | SO=protein_coding | is_pseudo=false	9	2	3	2	247	27.6	4.84	88	Not Found	Not Found	Not Found	Not Found	Not Found	High	Not Found	Not Found	Not Found

## Sheet: LEVs_peptides
Supplementary Table S1: Identification details of the proteins identified by LC-ESI-MS/MS analysis in EVs of C. Parvum . The results obtained for the LEVs pellet have been reported. The identification details of the identified peptides have been reported in a separate sheet for each dataset and are accessible by clicking on the “+” sign. The identification details of PMSs have been reported for e…
Checked	Master	Accession	Description	Coverage [%]	# Peptides	# PSMs	# Unique Peptides	# AAs	MW [kDa]	calc. pI	Score Mascot: Mascot	# Peptides (by Search Engine): Mascot	Found in Sample: [S1] F1: Sample	Found in Sample: [S2] F2: Sample	Found in Sample: [S3] F3: Sample	Found in Sample: [S4] F4: Sample	Found in Sample: [S5] F5: Sample	Found in Sample: [S6] F6: Sample	Found in Sample: [S7] F7: Sample	Found in Sample: [S8] F8: Sample	Found in Sample: [S9] F9: Sample	# Protein Groups
FALSE	Master Protein	cgd3_3430-RA-p1	transcript=cgd3_3430-RA | gene=cgd3_3430 | organism=Cryptosporidium_parvum_Iowa_II | gene_product=Amine_oxidase | transcript_product=Amine_oxidase | location=CM000431:855744-861053(-) | protein_length=1769 | sequence_SO=chromosome | SO=protein_coding | is_pseudo=false	19	31	40	31	1769	199.2	5.71	1230	31	Not Found	High	High	Not Found	High	Not Found	Not Found	Not Found	Not Found	1
	Checked	Confidence	Sequence	Modifications	# Protein Groups	# Proteins	# PSMs	Master Protein Accessions	# Missed Cleavages	Theo. MH+ [Da]	Found in Sample: [S1] F1: Sample	Found in Sample: [S2] F2: Sample	Found in Sample: [S3] F3: Sample	Found in Sample: [S4] F4: Sample	Found in Sample: [S5] F5: Sample	Found in Sample: [S6] F6: Sample	Found in Sample: [S7] F7: Sample	Found in Sample: [S8] F8: Sample	Found in Sample: [S9] F9: Sample	Confidence (by Search Engine): Mascot	Ions Score (by Search Engine): Mascot
	FALSE	High	TEAYEYLDSLDLHKR		1	1	2	cgd3_3430-RA-p1	1	1852.91	Not Found	High	Not Found	Not Found	Not Found	Not Found	Not Found	Not Found	Not Found	High	79
		Checked	Confidence	Identifying Node	PSM Ambiguity	Annotated Sequence	Modifications	# Proteins	Master Protein Accessions	Protein Accessions	# Missed Cleavages	Charge	DeltaScore	DeltaCn	Rank	Search Engine Rank	m/z [Da]	MH+ [Da]	Theo. MH+ [Da]	DeltaM [ppm]	Deltam/z [Da]	Activation Type	MS Order	Isolation Interference [%]	Ion Inject Time [ms]	RT [min]	First Scan	Spectrum File	File ID	Ions Score	# Protein Groups	Identity Strict	Identity Relaxed	Expectation Value
		FALSE	High	Mascot (A7)	Unambiguous	TEAYEYLDSLDLHKR		1	cgd3_3430-RA-p1	cgd3_3430-RA-p1	1	3	1	0	1	1	618.309	1852.91	1852.91	2.37	0.00146	HCD (High Energy Collision Dissociation)	MS2	15.2422	100	43.1495	11107	PelletP3_banda2.raw	F2	79	1	31	24	1.77396e-07
	FALSE	High	APGYMPGASAVLIGNPR	1xOxidation [M5]	1	1	2	cgd3_3430-RA-p1	0	1686.86	Not Found	High	Not Found	Not Found	Not Found	Not Found	Not Found	Not Found	Not Found	High	78
		Checked	Confidence	Identifying Node	PSM Ambiguity	Annotated Sequence	Modifications	# Proteins	Master Protein Accessions	Protein Accessions	# Missed Cleavages	Charge	DeltaScore	DeltaCn	Rank	Search Engine Rank	m/z [Da]	MH+ [Da]	Theo. MH+ [Da]	DeltaM [ppm]	Deltam/z [Da]	Activation Type	MS Order	Isolation Interference [%]	Ion Inject Time [ms]	RT [min]	First Scan	Spectrum File	File ID	Ions Score	# Protein Groups	Identity Strict	Identity Relaxed	Expectation Value
		FALSE	High	Mascot (A7)	Unambiguous	APGYmPGASAVLIGNPR	M5(Oxidation)	1	cgd3_3430-RA-p1	cgd3_3430-RA-p1	0	2	1	0	1	1	843.937	1686.87	1686.86	2.17	0.00183	HCD (High Energy Collision Dissociation)	MS2	18.4647	100	42.1132	10664	PelletP3_banda2.raw	F2	78	1	31	24	1.99206e-07
	FALSE	High	SWEVEGALGCSGR	1xCarbamidomethyl [C10]	1	1	1	cgd3_3430-RA-p1	0	1407.63	Not Found	High	Not Found	Not Found	Not Found	Not Found	Not Found	Not Found	Not Found	High	76
		Checked	Confidence	Identifying Node	PSM Ambiguity	Annotated Sequence	Modifications	# Proteins	Master Protein Accessions	Protein Accessions	# Missed Cleavages	Charge	DeltaScore	DeltaCn	Rank	Search Engine Rank	m/z [Da]	MH+ [Da]	Theo. MH+ [Da]	DeltaM [ppm]	Deltam/z [Da]	Activation Type	MS Order	Isolation Interference [%]	Ion Inject Time [ms]	RT [min]	First Scan	Spectrum File	File ID	Ions Score	# Protein Groups	Identity Strict	Identity Relaxed	Expectation Value
		FALSE	High	Mascot (A7)	Unambiguous	SWEVEGALGcSGR	C10(Carbamidomethyl)	1	cgd3_3430-RA-p1	cgd3_3430-RA-p1	0	2	0.9868	0	1	1	704.32	1407.63	1407.63	0.6	0.00042	HCD (High Energy Collision Dissociation)	MS2	0	100	42.7438	10934	PelletP3_banda2.raw	F2	76	1	28	21	1.82939e-07
	FALSE	High	VYSFGSHCLTLR	1xCarbamidomethyl [C8]	1	1	2	cgd3_3430-RA-p1	0	1439.71	Not Found	High	Not Found	Not Found	Not Found	Not Found	Not Found	Not Found	Not Found	High	75
		Checked	Confidence	Identifying Node	PSM Ambiguity	Annotated Sequence	Modifications	# Proteins	Master Protein Accessions	Protein Accessions	# Missed Cleavages	Charge	DeltaScore	DeltaCn	Rank	Search Engine Rank	m/z [Da]	MH+ [Da]	Theo. MH+ [Da]	DeltaM [ppm]	Deltam/z [Da]	Activation Type	MS Order	Isolation Interference [%]	Ion Inject Time [ms]	RT [min]	First Scan	Spectrum File	File ID	Ions Score	# Protein Groups	Identity Strict	Identity Relaxed	Expectation Value
		FALSE	High	Mascot (A7)	Unambiguous	VYSFGSHcLTLR	C8(Carbamidomethyl)	1	cgd3_3430-RA-p1	cgd3_3430-RA-p1	0	2	0.9333	0	1	1	720.359	1439.71	1439.71	0.26	0.00019	HCD (High Energy Collision Dissociation)	MS2	0	100	40.9387	10162	PelletP3_banda2.raw	F2	75	1	31	24	4.27775e-07
		FALSE	High	Mascot (A7)	Unambiguous	VYSFGSHcLTLR	C8(Carbamidomethyl)	1	cgd3_3430-RA-p1	cgd3_3430-RA-p1	0	3	1	0	1	1	480.575	1439.71	1439.71	0.91	0.00044	HCD (High Energy Collision Dissociation)	MS2	43.4886	100	40.9278	10157	PelletP3_banda2.raw	F2	52	1	31	24	9.27291e-05
	FALSE	High	FDSFIMDDEVIR		1	1	1	cgd3_3430-RA-p1	0	1486.69	Not Found	Not Found	Not Found	Not Found	High	Not Found	Not Found	Not Found	Not Found	High	73
		Checked	Confidence	Identifying Node	PSM Ambiguity	Annotated Sequence	Modifications	# Proteins	Master Protein Accessions	Protein Accessions	# Missed Cleavages	Charge	DeltaScore	DeltaCn	Rank	Search Engine Rank	m/z [Da]	MH+ [Da]	Theo. MH+ [Da]	DeltaM [ppm]	Deltam/z [Da]	Activation Type	MS Order	Isolation Interference [%]	Ion Inject Time [ms]	RT [min]	First Scan	Spectrum File	File ID	Ions Score	# Protein Groups	Identity Strict	Identity Relaxed	Expectation Value
		FALSE	High	Mascot (A7)	Unambiguous	FDSFIMDDEVIR		1	cgd3_3430-RA-p1	cgd3_3430-RA-p1	0	2	0.8356	0	1	1	743.848	1486.69	1486.69	0.34	0.00026	HCD (High Energy Collision Dissociation)	MS2	23.9482	100	50.6178	14581	PelletP3_banda4.raw	F5	73	1	28	21	3.60156e-07
	FALSE	High	DLANKDHIDEQR		1	1	1	cgd3_3430-RA-p1	1	1453.7	Not Found	High	Not Found	Not Found	Not Found	Not Found	Not Found	Not Found	Not Found	High	65
		Checked	Confidence	Identifying Node	PSM Ambiguity	Annotated Sequence	Modifications	# Proteins	Master Protein Accessions	Protein Accessions	# Missed Cleavages	Charge	DeltaScore	DeltaCn	Rank	Search Engine Rank	m/z [Da]	MH+ [Da]	Theo. MH+ [Da]	DeltaM [ppm]	Deltam/z [Da]	Activation Type	MS Order	Isolation Interference [%]	Ion Inject Time [ms]	RT [min]	First Scan	Spectrum File	File ID	Ions Score	# Protein Groups	Identity Strict	Identity Relaxed	Expectation Value
		FALSE	High	Mascot (A7)	Unambiguous	DLANKDHIDEQR		1	cgd3_3430-RA-p1	cgd3_3430-RA-p1	1	3	0.8615	0	1	1	485.239	1453.7	1453.7	0.53	0.00026	HCD (High Energy Collision Dissociation)	MS2	3.70119	100	30.379	5659	PelletP3_banda2.raw	F2	65	1	30	23	3.64273e-06
	FALSE	High	SYETSELVIGDNMQK		1	1	1	cgd3_3430-RA-p1	0	1713.8	Not Found	High	Not Found	Not Found	Not Found	Not Found	Not Found	Not Found	Not Found	High	64
		Checked	Confidence	Identifying Node	PSM Ambiguity	Annotated Sequence	Modifications	# Proteins	Master Protein Accessions	Protein Accessions	# Missed Cleavages	Charge	DeltaScore	DeltaCn	Rank	Search Engine Rank	m/z [Da]	MH+ [Da]	Theo. MH+ [Da]	DeltaM [ppm]	Deltam/z [Da]	Activation Type	MS Order	Isolation Interference [%]	Ion Inject Time [ms]	RT [min]	First Scan	Spectrum File	File ID	Ions Score	# Protein Groups	Identity Strict	Identity Relaxed	Expectation Value
		FALSE	High	Mascot (A7)	Unambiguous	SYETSELVIGDNMQK		1	cgd3_3430-RA-p1	cgd3_3430-RA-p1	0	2	1	0	1	1	857.407	1713.81	1713.8	3.62	0.0031	HCD (High Energy Collision Dissociation)	MS2	0	100	43.0995	11086	PelletP3_banda2.raw	F2	64	1	30	23	4.42707e-06
	FALSE	High	YSELDADLPR		1	1	1	cgd3_3430-RA-p1	0	1178.57	Not Found	Not Found	Not Found	Not Found	High	Not Found	Not Found	Not Found	Not Found	High	57
		Checked	Confidence	Identifying Node	PSM Ambiguity	Annotated Sequence	Modifications	# Proteins	Master Protein Accessions	Protein Accessions	# Missed Cleavages	Charge	DeltaScore	DeltaCn	Rank	Search Engine Rank	m/z [Da]	MH+ [Da]	Theo. MH+ [Da]	DeltaM [ppm]	Deltam/z [Da]	Activation Type	MS Order	Isolation Interference [%]	Ion Inject Time [ms]	RT [min]	First Scan	Spectrum File	File ID	Ions Score	# Protein Groups	Identity Strict	Identity Relaxed	Expectation Value
		FALSE	High	Mascot (A7)	Unambiguous	YSELDADLPR		1	cgd3_3430-RA-p1	cgd3_3430-RA-p1	0	2	1	0	1	1	589.789	1178.57	1178.57	1.85	0.00109	HCD (High Energy Collision Dissociation)	MS2	42.617	76.959	41.2183	10585	PelletP3_banda4.raw	F5	57	1	30	23	2.18637e-05
	FALSE	High	LHIYSAGLLNTK		1	1	1	cgd3_3430-RA-p1	0	1329.75	Not Found	High	Not Found	Not Found	Not Found	Not Found	Not Found	Not Found	Not Found	High	55
		Checked	Confidence	Identifying Node	PSM Ambiguity	Annotated Sequence	Modifications	# Proteins	Master Protein Accessions	Protein Accessions	# Missed Cleavages	Charge	DeltaScore	DeltaCn	Rank	Search Engine Rank	m/z [Da]	MH+ [Da]	Theo. MH+ [Da]	DeltaM [ppm]	Deltam/z [Da]	Activation Type	MS Order	Isolation Interference [%]	Ion Inject Time [ms]	RT [min]	First Scan	Spectrum File	File ID	Ions Score	# Protein Groups	Identity Strict	Identity Relaxed	Expectation Value
		FALSE	High	Mascot (A7)	Unambiguous	LHIYSAGLLNTK		1	cgd3_3430-RA-p1	cgd3_3430-RA-p1	0	2	1	0	1	1	665.381	1329.75	1329.75	1.64	0.00109	HCD (High Energy Collision Dissociation)	MS2	29.5927	100	41.0625	10215	PelletP3_banda2.raw	F2	55	1	28	21	2.19949e-05
	FALSE	High	APGYMPGASAVLIGNPR		1	1	2	cgd3_3430-RA-p1	0	1670.87	Not Found	High	Not Found	Not Found	Not Found	Not Found	Not Found	Not Found	Not Found	High	55
		Checked	Confidence	Identifying Node	PSM Ambiguity	Annotated Sequence	Modifications	# Proteins	Master Protein Accessions	Protein Accessions	# Missed Cleavages	Charge	DeltaScore	DeltaCn	Rank	Search Engine Rank	m/z [Da]	MH+ [Da]	Theo. MH+ [Da]	DeltaM [ppm]	Deltam/z [Da]	Activation Type	MS Order	Isolation Interference [%]	Ion Inject Time [ms]	RT [min]	First Scan	Spectrum File	File ID	Ions Score	# Protein Groups	Identity Strict	Identity Relaxed	Expectation Value
		FALSE	High	Mascot (A7)	Unambiguous	APGYMPGASAVLIGNPR		1	cgd3_3430-RA-p1	cgd3_3430-RA-p1	0	3	1	0	1	1	557.629	1670.87	1670.87	1.66	0.00093	HCD (High Energy Collision Dissociation)	MS2	13.9061	100	45.7594	12206	PelletP3_banda2.raw	F2	55	1	30	23	3.47075e-05
	FALSE	High	TELSIGSIQIEK		1	1	1	cgd3_3430-RA-p1	0	1317.73	Not Found	High	Not Found	Not Found	Not Found	Not Found	Not Found	Not Found	Not Found	High	53
		Checked	Confidence	Identifying Node	PSM Ambiguity	Annotated Sequence	Modifications	# Proteins	Master Protein Accessions	Protein Accessions	# Missed Cleavages	Charge	DeltaScore	DeltaCn	Rank	Search Engine Rank	m/z [Da]	MH+ [Da]	Theo. MH+ [Da]	DeltaM [ppm]	Deltam/z [Da]	Activation Type	MS Order	Isolation Interference [%]	Ion Inject Time [ms]	RT [min]	First Scan	Spectrum File	File ID	Ions Score	# Protein Groups	Identity Strict	Identity Relaxed	Expectation Value
		FALSE	High	Mascot (A7)	Unambiguous	TELSIGSIQIEK		1	cgd3_3430-RA-p1	cgd3_3430-RA-p1	0	2	0.9434	0	1	1	659.368	1317.73	1317.73	2.21	0.00145	HCD (High Energy Collision Dissociation)	MS2	18.1066	100	45.6814	12173	PelletP3_banda2.raw	F2	53	1	29	22	4.98048e-05
	FALSE	High	RDPEKEGHHILER		1	1	1	cgd3_3430-RA-p1	2	1615.83	Not Found	Not Found	Not Found	Not Found	High	Not Found	Not Found	Not Found	Not Found	High	50
		Checked	Confidence	Identifying Node	PSM Ambiguity	Annotated Sequence	Modifications	# Proteins	Master Protein Accessions	Protein Accessions	# Missed Cleavages	Charge	DeltaScore	DeltaCn	Rank	Search Engine Rank	m/z [Da]	MH+ [Da]	Theo. MH+ [Da]	DeltaM [ppm]	Deltam/z [Da]	Activation Type	MS Order	Isolation Interference [%]	Ion Inject Time [ms]	RT [min]	First Scan	Spectrum File	File ID	Ions Score	# Protein Groups	Identity Strict	Identity Relaxed	Expectation Value
		FALSE	High	Mascot (A7)	Unambiguous	RDPEKEGHHILER		1	cgd3_3430-RA-p1	cgd3_3430-RA-p1	2	4	0.98	0	1	1	404.713	1615.83	1615.83	0.71	0.00029	HCD (High Energy Collision Dissociation)	MS2	38.6795	100	29.7933	5544	PelletP3_banda4.raw	F5	50	1	31	24	0.000116571
	FALSE	High	QLILNGIEGNQK	1xDeamidated [N5]	1	1	1	cgd3_3430-RA-p1	0	1327.72	Not Found	High	Not Found	Not Found	Not Found	Not Found	Not Found	Not Found	Not Found	High	50
		Checked	Confidence	Identifying Node	PSM Ambiguity	Annotated Sequence	Modifications	# Proteins	Master Protein Accessions	Protein Accessions	# Missed Cleavages	Charge	DeltaScore	DeltaCn	Rank	Search Engine Rank	m/z [Da]	MH+ [Da]	Theo. MH+ [Da]	DeltaM [ppm]	Deltam/z [Da]	Activation Type	MS Order	Isolation Interference [%]	Ion Inject Time [ms]	RT [min]	First Scan	Spectrum File	File ID	Ions Score	# Protein Groups	Identity Strict	Identity Relaxed	Expectation Value
		FALSE	High	Mascot (A7)	Unambiguous	QLILnGIEGNQK	N5(Deamidated)	1	cgd3_3430-RA-p1	cgd3_3430-RA-p1	0	2	0.46	0	1	1	664.368	1327.73	1327.72	5.7	0.00378	HCD (High Energy Collision Dissociation)	MS2	66.3768	100	40.9409	10163	PelletP3_banda2.raw	F2	50	1	29	22	7.43648e-05
	FALSE	High	YGQNTEVSDPKEEK		1	1	1	cgd3_3430-RA-p1	1	1623.75	Not Found	High	Not Found	Not Found	Not Found	Not Found	Not Found	Not Found	Not Found	High	50
	FALSE	High	YIIYCMAQSR	1xCarbamidomethyl [C5]; 1xOxidation [M6]	1	1	1	cgd3_3430-RA-p1	0	1320.61	Not Found	High	Not Found	Not Found	Not Found	Not Found	Not Found	Not Found	Not Found	High	47
	FALSE	High	YDLASSVFK		1	1	1	cgd3_3430-RA-p1	0	1029.53	Not Found	Not Found	Not Found	Not Found	High	Not Found	Not Found	Not Found	Not Found	High	46
	FALSE	High	EGVDVWCGITR	1xCarbamidomethyl [C7]	1	1	2	cgd3_3430-RA-p1	0	1291.61	Not Found	High	High	Not Found	Not Found	Not Found	Not Found	Not Found	Not Found	High	45
	FALSE	High	TEAYEYLDSLDLHK		1	1	1	cgd3_3430-RA-p1	0	1696.81	Not Found	High	Not Found	Not Found	Not Found	Not Found	Not Found	Not Found	Not Found	High	43
	FALSE	High	VGPIILTK		1	1	1	cgd3_3430-RA-p1	0	840.555	Not Found	High	Not Found	Not Found	Not Found	Not Found	Not Found	Not Found	Not Found	High	42
	FALSE	High	NLLLSDILR		1	1	1	cgd3_3430-RA-p1	0	1056.64	Not Found	High	Not Found	Not Found	Not Found	Not Found	Not Found	Not Found	Not Found	High	41
	FALSE	High	YIIYCMAQSR	1xCarbamidomethyl [C5]	1	1	1	cgd3_3430-RA-p1	0	1304.61	Not Found	High	Not Found	Not Found	Not Found	Not Found	Not Found	Not Found	Not Found	High	40
	FALSE	High	VLANLTK		1	1	1	cgd3_3430-RA-p1	0	758.477	Not Found	High	Not Found	Not Found	Not Found	Not Found	Not Found	Not Found	Not Found	High	40
	FALSE	High	AYFVVDEK		1	1	1	cgd3_3430-RA-p1	0	970.488	Not Found	Not Found	Not Found	Not Found	High	Not Found	Not Found	Not Found	Not Found	High	39
	FALSE	High	DAAPLTSLVIR		1	1	1	cgd3_3430-RA-p1	0	1155.67	Not Found	Not Found	Not Found	Not Found	High	Not Found	Not Found	Not Found	Not Found	High	39
	FALSE	High	SYETSELVIGDNMQK	1xOxidation [M13]	1	1	1	cgd3_3430-RA-p1	0	1729.79	Not Found	High	Not Found	Not Found	Not Found	Not Found	Not Found	Not Found	Not Found	High	39
	FALSE	High	IRDLANKDHIDEQR		1	1	1	cgd3_3430-RA-p1	2	1722.89	Not Found	High	Not Found	Not Found	Not Found	Not Found	Not Found	Not Found	Not Found	High	37
	FALSE	High	ESHTFVISSFSK		1	1	2	cgd3_3430-RA-p1	0	1368.68	Not Found	High	Not Found	Not Found	Not Found	Not Found	Not Found	Not Found	Not Found	High	37
	FALSE	High	MYMASGLLNSVQLDGK	2xOxidation [M1; M3]	1	1	1	cgd3_3430-RA-p1	0	1758.84	Not Found	High	Not Found	Not Found	Not Found	Not Found	Not Found	Not Found	Not Found	High	36
	FALSE	High	IVPELGR		1	1	1	cgd3_3430-RA-p1	0	783.472	Not Found	High	Not Found	Not Found	Not Found	Not Found	Not Found	Not Found	Not Found	High	35
	FALSE	High	GEGHYIFFR		1	1	1	cgd3_3430-RA-p1	0	1125.55	Not Found	High	Not Found	Not Found	Not Found	Not Found	Not Found	Not Found	Not Found	High	35
	FALSE	High	MIIEGVGGR		1	1	1	cgd3_3430-RA-p1	0	931.503	Not Found	High	Not Found	Not Found	Not Found	Not Found	Not Found	Not Found	Not Found	High	35
	FALSE	High	AGAITPTVSVLK		1	1	1	cgd3_3430-RA-p1	0	1156.69	Not Found	High	Not Found	Not Found	Not Found	Not Found	Not Found	Not Found	Not Found	High	32
	FALSE	High	YFMAGADVNVLR	1xOxidation [M3]	1	1	1	cgd3_3430-RA-p1	0	1371.67	Not Found	High	Not Found	Not Found	Not Found	Not Found	Not Found	Not Found	Not Found	High	31
	FALSE	High	FASKPAVR		1	1	1	cgd3_3430-RA-p1	0	875.51	Not Found	Not Found	Not Found	Not Found	High	Not Found	Not Found	Not Found	Not Found	High	30
FALSE	Master Protein	cgd3_3370-RA-p1	transcript=cgd3_3370-RA | gene=cgd3_3370 | organism=Cryptosporidium_parvum_Iowa_II | gene_product=Uncharacterized_protein | transcript_product=Uncharacterized_protein | location=CM000431:836478-841001(-) | protein_length=1507 | sequence_SO=chromosome | SO=protein_coding | is_pseudo=false	16	18	23	18	1507	165.7	8.38	950	18	High	High	High	Not Found	High	Not Found	Not Found	Not Found	Not Found	1
	Checked	Confidence	Sequence	Modifications	# Protein Groups	# Proteins	# PSMs	Master Protein Accessions	# Missed Cleavages	Theo. MH+ [Da]	Found in Sample: [S1] F1: Sample	Found in Sample: [S2] F2: Sample	Found in Sample: [S3] F3: Sample	Found in Sample: [S4] F4: Sample	Found in Sample: [S5] F5: Sample	Found in Sample: [S6] F6: Sample	Found in Sample: [S7] F7: Sample	Found in Sample: [S8] F8: Sample	Found in Sample: [S9] F9: Sample	Confidence (by Search Engine): Mascot	Ions Score (by Search Engine): Mascot
	FALSE	High	LASATSLTSSQISK		1	1	2	cgd3_3370-RA-p1	0	1393.75	High	High	Not Found	Not Found	Not Found	Not Found	Not Found	Not Found	Not Found	High	104
		Checked	Confidence	Identifying Node	PSM Ambiguity	Annotated Sequence	Modifications	# Proteins	Master Protein Accessions	Protein Accessions	# Missed Cleavages	Charge	DeltaScore	DeltaCn	Rank	Search Engine Rank	m/z [Da]	MH+ [Da]	Theo. MH+ [Da]	DeltaM [ppm]	Deltam/z [Da]	Activation Type	MS Order	Isolation Interference [%]	Ion Inject Time [ms]	RT [min]	First Scan	Spectrum File	File ID	Ions Score	# Protein Groups	Identity Strict	Identity Relaxed	Expectation Value
		FALSE	High	Mascot (A7)	Unambiguous	LASATSLTSSQISK		1	cgd3_3370-RA-p1	cgd3_3370-RA-p1	0	2	1	0	1	1	697.383	1393.76	1393.75	4.15	0.00289	HCD (High Energy Collision Dissociation)	MS2	0	100	36.8301	8383	PelletP3_banda2.raw	F2	104	1	29	22	4.14258e-10
		FALSE	High	Mascot (A7)	Unambiguous	LASATSLTSSQISK		1	cgd3_3370-RA-p1	cgd3_3370-RA-p1	0	2	1	0	1	1	697.383	1393.76	1393.75	4.24	0.00295	HCD (High Energy Collision Dissociation)	MS2	19.8132	100	36.9312	7720	PelletP3_banda1.raw	F1	70	1	29	22	1.00988e-06
	FALSE	High	SGDNSCTLSIYGVCTTSK	2xCarbamidomethyl [C6; C14]	1	1	1	cgd3_3370-RA-p1	0	1949.86	Not Found	High	Not Found	Not Found	Not Found	Not Found	Not Found	Not Found	Not Found	High	85
		Checked	Confidence	Identifying Node	PSM Ambiguity	Annotated Sequence	Modifications	# Proteins	Master Protein Accessions	Protein Accessions	# Missed Cleavages	Charge	DeltaScore	DeltaCn	Rank	Search Engine Rank	m/z [Da]	MH+ [Da]	Theo. MH+ [Da]	DeltaM [ppm]	Deltam/z [Da]	Activation Type	MS Order	Isolation Interference [%]	Ion Inject Time [ms]	RT [min]	First Scan	Spectrum File	File ID	Ions Score	# Protein Groups	Identity Strict	Identity Relaxed	Expectation Value
		FALSE	High	Mascot (A7)	Unambiguous	SGDNScTLSIYGVcTTSK	C6(Carbamidomethyl); C14(Carbamidomethyl)	1	cgd3_3370-RA-p1	cgd3_3370-RA-p1	0	2	1	0	1	1	975.432	1949.86	1949.86	-0.98	-0.00096	HCD (High Energy Collision Dissociation)	MS2	0	100	42.9936	11041	PelletP3_banda2.raw	F2	85	1	27	20	1.85067e-08
	FALSE	High	KSVSTSLDNCSSLINMSTNR	1xCarbamidomethyl [C10]	1	1	1	cgd3_3370-RA-p1	1	2214.05	Not Found	High	Not Found	Not Found	Not Found	Not Found	Not Found	Not Found	Not Found	High	77
		Checked	Confidence	Identifying Node	PSM Ambiguity	Annotated Sequence	Modifications	# Proteins	Master Protein Accessions	Protein Accessions	# Missed Cleavages	Charge	DeltaScore	DeltaCn	Rank	Search Engine Rank	m/z [Da]	MH+ [Da]	Theo. MH+ [Da]	DeltaM [ppm]	Deltam/z [Da]	Activation Type	MS Order	Isolation Interference [%]	Ion Inject Time [ms]	RT [min]	First Scan	Spectrum File	File ID	Ions Score	# Protein Groups	Identity Strict	Identity Relaxed	Expectation Value
		FALSE	High	Mascot (A7)	Unambiguous	KSVSTSLDNcSSLINMSTNR	C10(Carbamidomethyl)	1	cgd3_3370-RA-p1	cgd3_3370-RA-p1	1	3	0.8312	0	1	1	738.689	2214.05	2214.05	1.8	0.00133	HCD (High Energy Collision Dissociation)	MS2	16.1115	100	41.1569	10255	PelletP3_banda2.raw	F2	77	1	31	24	2.90549e-07
	FALSE	High	INATGTLSGGCVCSTNKK	2xCarbamidomethyl [C11; C13]	1	1	1	cgd3_3370-RA-p1	1	1867.9	Not Found	High	Not Found	Not Found	Not Found	Not Found	Not Found	Not Found	Not Found	High	76
		Checked	Confidence	Identifying Node	PSM Ambiguity	Annotated Sequence	Modifications	# Proteins	Master Protein Accessions	Protein Accessions	# Missed Cleavages	Charge	DeltaScore	DeltaCn	Rank	Search Engine Rank	m/z [Da]	MH+ [Da]	Theo. MH+ [Da]	DeltaM [ppm]	Deltam/z [Da]	Activation Type	MS Order	Isolation Interference [%]	Ion Inject Time [ms]	RT [min]	First Scan	Spectrum File	File ID	Ions Score	# Protein Groups	Identity Strict	Identity Relaxed	Expectation Value
		FALSE	High	Mascot (A7)	Unambiguous	INATGTLSGGcVcSTNKK	C11(Carbamidomethyl); C13(Carbamidomethyl)	1	cgd3_3370-RA-p1	cgd3_3370-RA-p1	1	3	0.9211	0	1	1	623.305	1867.9	1867.9	0.49	0.00031	HCD (High Energy Collision Dissociation)	MS2	14.7082	100	33.0239	6787	PelletP3_banda2.raw	F2	76	1	31	24	3.21078e-07
	FALSE	High	VGETSCYGSEFR	1xCarbamidomethyl [C6]	1	1	3	cgd3_3370-RA-p1	0	1391.59	High	High	High	Not Found	Not Found	Not Found	Not Found	Not Found	Not Found	High	75
		Checked	Confidence	Identifying Node	PSM Ambiguity	Annotated Sequence	Modifications	# Proteins	Master Protein Accessions	Protein Accessions	# Missed Cleavages	Charge	DeltaScore	DeltaCn	Rank	Search Engine Rank	m/z [Da]	MH+ [Da]	Theo. MH+ [Da]	DeltaM [ppm]	Deltam/z [Da]	Activation Type	MS Order	Isolation Interference [%]	Ion Inject Time [ms]	RT [min]	First Scan	Spectrum File	File ID	Ions Score	# Protein Groups	Identity Strict	Identity Relaxed	Expectation Value
		FALSE	High	Mascot (A7)	Unambiguous	VGETScYGSEFR	C6(Carbamidomethyl)	1	cgd3_3370-RA-p1	cgd3_3370-RA-p1	0	2	1	0	1	1	696.298	1391.59	1391.59	-0.76	-0.00053	HCD (High Energy Collision Dissociation)	MS2	0	100	37.4733	8659	PelletP3_banda2.raw	F2	75	1	23	16	8.08589e-08
		FALSE	High	Mascot (A7)	Unambiguous	VGETScYGSEFR	C6(Carbamidomethyl)	1	cgd3_3370-RA-p1	cgd3_3370-RA-p1	0	2	0.9697	0	1	1	696.299	1391.59	1391.59	0.64	0.00045	HCD (High Energy Collision Dissociation)	MS2	0	100	37.5706	8755	PelletP3_banda2bis.raw	F3	66	1	23	16	6.4408e-07
		FALSE	High	Mascot (A7)	Unambiguous	VGETScYGSEFR	C6(Carbamidomethyl)	1	cgd3_3370-RA-p1	cgd3_3370-RA-p1	0	2	1	0	1	1	696.3	1391.59	1391.59	2.57	0.00179	HCD (High Energy Collision Dissociation)	MS2	0	100	37.6233	7973	PelletP3_banda1.raw	F1	56	1	24	17	6.20212e-06
	FALSE	High	ESCSLGFSCQSTSCR	3xCarbamidomethyl [C3; C9; C14]	1	1	1	cgd3_3370-RA-p1	0	1765.69	Not Found	High	Not Found	Not Found	Not Found	Not Found	Not Found	Not Found	Not Found	High	65
		Checked	Confidence	Identifying Node	PSM Ambiguity	Annotated Sequence	Modifications	# Proteins	Master Protein Accessions	Protein Accessions	# Missed Cleavages	Charge	DeltaScore	DeltaCn	Rank	Search Engine Rank	m/z [Da]	MH+ [Da]	Theo. MH+ [Da]	DeltaM [ppm]	Deltam/z [Da]	Activation Type	MS Order	Isolation Interference [%]	Ion Inject Time [ms]	RT [min]	First Scan	Spectrum File	File ID	Ions Score	# Protein Groups	Identity Strict	Identity Relaxed	Expectation Value
		FALSE	High	Mascot (A7)	Unambiguous	EScSLGFScQSTScR	C3(Carbamidomethyl); C9(Carbamidomethyl); C14(Carbamidomethyl)	1	cgd3_3370-RA-p1	cgd3_3370-RA-p1	0	2	1	0	1	1	883.354	1765.7	1765.69	4.05	0.00357	HCD (High Energy Collision Dissociation)	MS2	0	100	37.4883	8665	PelletP3_banda2.raw	F2	65	1	21	14	4.28878e-07
	FALSE	High	IVINQGEITSNK		1	1	1	cgd3_3370-RA-p1	0	1315.72	Not Found	High	Not Found	Not Found	Not Found	Not Found	Not Found	Not Found	Not Found	High	59
		Checked	Confidence	Identifying Node	PSM Ambiguity	Annotated Sequence	Modifications	# Proteins	Master Protein Accessions	Protein Accessions	# Missed Cleavages	Charge	DeltaScore	DeltaCn	Rank	Search Engine Rank	m/z [Da]	MH+ [Da]	Theo. MH+ [Da]	DeltaM [ppm]	Deltam/z [Da]	Activation Type	MS Order	Isolation Interference [%]	Ion Inject Time [ms]	RT [min]	First Scan	Spectrum File	File ID	Ions Score	# Protein Groups	Identity Strict	Identity Relaxed	Expectation Value
		FALSE	High	Mascot (A7)	Unambiguous	IVINQGEITSNK		1	cgd3_3370-RA-p1	cgd3_3370-RA-p1	0	2	1	0	1	1	658.366	1315.72	1315.72	2.23	0.00146	HCD (High Energy Collision Dissociation)	MS2	16.5478	100	37.0586	8480	PelletP3_banda2.raw	F2	59	1	30	23	1.34645e-05
	FALSE	High	LSSGYTLR		1	1	2	cgd3_3370-RA-p1	0	896.484	Not Found	High	Not Found	Not Found	High	Not Found	Not Found	Not Found	Not Found	High	59
		Checked	Confidence	Identifying Node	PSM Ambiguity	Annotated Sequence	Modifications	# Proteins	Master Protein Accessions	Protein Accessions	# Missed Cleavages	Charge	DeltaScore	DeltaCn	Rank	Search Engine Rank	m/z [Da]	MH+ [Da]	Theo. MH+ [Da]	DeltaM [ppm]	Deltam/z [Da]	Activation Type	MS Order	Isolation Interference [%]	Ion Inject Time [ms]	RT [min]	First Scan	Spectrum File	File ID	Ions Score	# Protein Groups	Identity Strict	Identity Relaxed	Expectation Value
		FALSE	High	Mascot (A7)	Unambiguous	LSSGYTLR		1	cgd3_3370-RA-p1	cgd3_3370-RA-p1	0	2	0.7627	0	1	1	448.746	896.485	896.484	1.66	0.00074	HCD (High Energy Collision Dissociation)	MS2	26.6017	100	34.6608	7478	PelletP3_banda2.raw	F2	59	1	27	20	7.24702e-06
	FALSE	High	NNGHVGAPIPSSVNLEEGSK		1	1	1	cgd3_3370-RA-p1	0	2005.99	Not Found	High	Not Found	Not Found	Not Found	Not Found	Not Found	Not Found	Not Found	High	58
		Checked	Confidence	Identifying Node	PSM Ambiguity	Annotated Sequence	Modifications	# Proteins	Master Protein Accessions	Protein Accessions	# Missed Cleavages	Charge	DeltaScore	DeltaCn	Rank	Search Engine Rank	m/z [Da]	MH+ [Da]	Theo. MH+ [Da]	DeltaM [ppm]	Deltam/z [Da]	Activation Type	MS Order	Isolation Interference [%]	Ion Inject Time [ms]	RT [min]	First Scan	Spectrum File	File ID	Ions Score	# Protein Groups	Identity Strict	Identity Relaxed	Expectation Value
		FALSE	High	Mascot (A7)	Unambiguous	NNGHVGAPIPSSVNLEEGSK		1	cgd3_3370-RA-p1	cgd3_3370-RA-p1	0	3	1	0	1	1	669.335	2005.99	2005.99	-1.43	-0.00096	HCD (High Energy Collision Dissociation)	MS2	8.04466	100	38.3045	9020	PelletP3_banda2.raw	F2	58	1	31	24	2.16402e-05
	FALSE	High	STDTYSVYNFGSK		1	1	1	cgd3_3370-RA-p1	0	1468.66	Not Found	High	Not Found	Not Found	Not Found	Not Found	Not Found	Not Found	Not Found	High	57
		Checked	Confidence	Identifying Node	PSM Ambiguity	Annotated Sequence	Modifications	# Proteins	Master Protein Accessions	Protein Accessions	# Missed Cleavages	Charge	DeltaScore	DeltaCn	Rank	Search Engine Rank	m/z [Da]	MH+ [Da]	Theo. MH+ [Da]	DeltaM [ppm]	Deltam/z [Da]	Activation Type	MS Order	Isolation Interference [%]	Ion Inject Time [ms]	RT [min]	First Scan	Spectrum File	File ID	Ions Score	# Protein Groups	Identity Strict	Identity Relaxed	Expectation Value
		FALSE	High	Mascot (A7)	Unambiguous	STDTYSVYNFGSK		1	cgd3_3370-RA-p1	cgd3_3370-RA-p1	0	2	1	0	1	1	734.834	1468.66	1468.66	1.36	0.001	HCD (High Energy Collision Dissociation)	MS2	0	100	42.1955	10699	PelletP3_banda2.raw	F2	57	1	27	21	1.34382e-05
	FALSE	High	TFVQHTMPGNPSSQVYSGPFSLR	1xOxidation [M7]	1	1	1	cgd3_3370-RA-p1	0	2553.22	Not Found	High	Not Found	Not Found	Not Found	Not Found	Not Found	Not Found	Not Found	High	53
		Checked	Confidence	Identifying Node	PSM Ambiguity	Annotated Sequence	Modifications	# Proteins	Master Protein Accessions	Protein Accessions	# Missed Cleavages	Charge	DeltaScore	DeltaCn	Rank	Search Engine Rank	m/z [Da]	MH+ [Da]	Theo. MH+ [Da]	DeltaM [ppm]	Deltam/z [Da]	Activation Type	MS Order	Isolation Interference [%]	Ion Inject Time [ms]	RT [min]	First Scan	Spectrum File	File ID	Ions Score	# Protein Groups	Identity Strict	Identity Relaxed	Expectation Value
		FALSE	High	Mascot (A7)	Unambiguous	TFVQHTmPGNPSSQVYSGPFSLR	M7(Oxidation)	1	cgd3_3370-RA-p1	cgd3_3370-RA-p1	0	3	1	0	1	1	851.744	2553.22	2553.22	-1.19	-0.00102	HCD (High Energy Collision Dissociation)	MS2	0	100	44.0708	11497	PelletP3_banda2.raw	F2	53	1	31	24	7.66543e-05
	FALSE	High	KDDDLTFHSPCDAR	1xCarbamidomethyl [C11]	1	1	1	cgd3_3370-RA-p1	1	1676.73	Not Found	High	Not Found	Not Found	Not Found	Not Found	Not Found	Not Found	Not Found	High	53
		Checked	Confidence	Identifying Node	PSM Ambiguity	Annotated Sequence	Modifications	# Proteins	Master Protein Accessions	Protein Accessions	# Missed Cleavages	Charge	DeltaScore	DeltaCn	Rank	Search Engine Rank	m/z [Da]	MH+ [Da]	Theo. MH+ [Da]	DeltaM [ppm]	Deltam/z [Da]	Activation Type	MS Order	Isolation Interference [%]	Ion Inject Time [ms]	RT [min]	First Scan	Spectrum File	File ID	Ions Score	# Protein Groups	Identity Strict	Identity Relaxed	Expectation Value
		FALSE	High	Mascot (A7)	Unambiguous	KDDDLTFHSPcDAR	C11(Carbamidomethyl)	1	cgd3_3370-RA-p1	cgd3_3370-RA-p1	1	3	1	0	1	1	559.583	1676.74	1676.73	1.35	0.00075	HCD (High Energy Collision Dissociation)	MS2	21.1326	100	34.7207	7504	PelletP3_banda2.raw	F2	53	1	26	19	2.59861e-05
	FALSE	High	NVNTQDIIYAK		1	1	2	cgd3_3370-RA-p1	0	1278.67	High	High	Not Found	Not Found	Not Found	Not Found	Not Found	Not Found	Not Found	High	50
	FALSE	High	VLLALENK		1	1	1	cgd3_3370-RA-p1	0	899.556	Not Found	High	Not Found	Not Found	Not Found	Not Found	Not Found	Not Found	Not Found	High	42
	FALSE	High	LQNPLSPGQK		1	1	1	cgd3_3370-RA-p1	0	1081.6	Not Found	High	Not Found	Not Found	Not Found	Not Found	Not Found	Not Found	Not Found	High	39
	FALSE	High	FNGIPVEQTK		1	1	1	cgd3_3370-RA-p1	0	1132.6	Not Found	High	Not Found	Not Found	Not Found	Not Found	Not Found	Not Found	Not Found	High	37
	FALSE	High	DSAINLLIENPYGSGK		1	1	1	cgd3_3370-RA-p1	0	1690.86	Not Found	High	Not Found	Not Found	Not Found	Not Found	Not Found	Not Found	Not Found	High	35
	FALSE	High	SVSTSLDNCSSLINMSTNR	1xCarbamidomethyl [C9]	1	1	1	cgd3_3370-RA-p1	0	2085.95	Not Found	High	Not Found	Not Found	Not Found	Not Found	Not Found	Not Found	Not Found	High	33
FALSE	Master Protein	cgd6_2450-RA-p1	transcript=cgd6_2450-RA | gene=cgd6_2450 | organism=Cryptosporidium_parvum_Iowa_II | gene_product=Glycogen/starch/alpha-glucan_phosphorylase | transcript_product=Glycogen/starch/alpha-glucan_phosphorylase | location=CM000434:572584-575289(-) | protein_length=901 | sequence_SO=chromosome | SO=protein_coding | is_pseudo=false	18	15	17	15	901	104.1	6.68	485	15	Not Found	Not Found	High	Not Found	Not Found	Not Found	Not Found	Not Found	Not Found	1
	Checked	Confidence	Sequence	Modifications	# Protein Groups	# Proteins	# PSMs	Master Protein Accessions	# Missed Cleavages	Theo. MH+ [Da]	Found in Sample: [S1] F1: Sample	Found in Sample: [S2] F2: Sample	Found in Sample: [S3] F3: Sample	Found in Sample: [S4] F4: Sample	Found in Sample: [S5] F5: Sample	Found in Sample: [S6] F6: Sample	Found in Sample: [S7] F7: Sample	Found in Sample: [S8] F8: Sample	Found in Sample: [S9] F9: Sample	Confidence (by Search Engine): Mascot	Ions Score (by Search Engine): Mascot
	FALSE	High	SLQNNIDDLSLQK		1	1	1	cgd6_2450-RA-p1	0	1487.77	Not Found	Not Found	High	Not Found	Not Found	Not Found	Not Found	Not Found	Not Found	High	77
		Checked	Confidence	Identifying Node	PSM Ambiguity	Annotated Sequence	Modifications	# Proteins	Master Protein Accessions	Protein Accessions	# Missed Cleavages	Charge	DeltaScore	DeltaCn	Rank	Search Engine Rank	m/z [Da]	MH+ [Da]	Theo. MH+ [Da]	DeltaM [ppm]	Deltam/z [Da]	Activation Type	MS Order	Isolation Interference [%]	Ion Inject Time [ms]	RT [min]	First Scan	Spectrum File	File ID	Ions Score	# Protein Groups	Identity Strict	Identity Relaxed	Expectation Value
		FALSE	High	Mascot (A7)	Unambiguous	SLQNNIDDLSLQK		1	cgd6_2450-RA-p1	cgd6_2450-RA-p1	0	2	1	0	1	1	744.39	1487.77	1487.77	1.19	0.00088	HCD (High Energy Collision Dissociation)	MS2	15.434	100	43.0726	11124	PelletP3_banda2bis.raw	F3	77	1	31	24	2.56502e-07
	FALSE	High	TRFNFDDNAAYR		1	1	2	cgd6_2450-RA-p1	1	1489.68	Not Found	Not Found	High	Not Found	Not Found	Not Found	Not Found	Not Found	Not Found	High	69
		Checked	Confidence	Identifying Node	PSM Ambiguity	Annotated Sequence	Modifications	# Proteins	Master Protein Accessions	Protein Accessions	# Missed Cleavages	Charge	DeltaScore	DeltaCn	Rank	Search Engine Rank	m/z [Da]	MH+ [Da]	Theo. MH+ [Da]	DeltaM [ppm]	Deltam/z [Da]	Activation Type	MS Order	Isolation Interference [%]	Ion Inject Time [ms]	RT [min]	First Scan	Spectrum File	File ID	Ions Score	# Protein Groups	Identity Strict	Identity Relaxed	Expectation Value
		FALSE	High	Mascot (A7)	Unambiguous	TRFNFDDNAAYR		1	cgd6_2450-RA-p1	cgd6_2450-RA-p1	1	2	0.9565	0	1	1	745.343	1489.68	1489.68	-1.84	-0.00137	HCD (High Energy Collision Dissociation)	MS2	0	100	38.2221	9036	PelletP3_banda2bis.raw	F3	69	1	28	21	1.04751e-06
	FALSE	High	FNFDDNAAYR		1	1	1	cgd6_2450-RA-p1	0	1232.53	Not Found	Not Found	High	Not Found	Not Found	Not Found	Not Found	Not Found	Not Found	High	68
		Checked	Confidence	Identifying Node	PSM Ambiguity	Annotated Sequence	Modifications	# Proteins	Master Protein Accessions	Protein Accessions	# Missed Cleavages	Charge	DeltaScore	DeltaCn	Rank	Search Engine Rank	m/z [Da]	MH+ [Da]	Theo. MH+ [Da]	DeltaM [ppm]	Deltam/z [Da]	Activation Type	MS Order	Isolation Interference [%]	Ion Inject Time [ms]	RT [min]	First Scan	Spectrum File	File ID	Ions Score	# Protein Groups	Identity Strict	Identity Relaxed	Expectation Value
		FALSE	High	Mascot (A7)	Unambiguous	FNFDDNAAYR		1	cgd6_2450-RA-p1	cgd6_2450-RA-p1	0	2	0.8824	0	1	1	616.771	1232.53	1232.53	1.03	0.00064	HCD (High Energy Collision Dissociation)	MS2	8.7525	100	41.457	10432	PelletP3_banda2bis.raw	F3	68	1	25	18	5.64305e-07
	FALSE	High	MANLAVIGCR	1xCarbamidomethyl [C9]; 1xOxidation [M1]	1	1	1	cgd6_2450-RA-p1	0	1120.56	Not Found	Not Found	High	Not Found	Not Found	Not Found	Not Found	Not Found	Not Found	High	68
		Checked	Confidence	Identifying Node	PSM Ambiguity	Annotated Sequence	Modifications	# Proteins	Master Protein Accessions	Protein Accessions	# Missed Cleavages	Charge	DeltaScore	DeltaCn	Rank	Search Engine Rank	m/z [Da]	MH+ [Da]	Theo. MH+ [Da]	DeltaM [ppm]	Deltam/z [Da]	Activation Type	MS Order	Isolation Interference [%]	Ion Inject Time [ms]	RT [min]	First Scan	Spectrum File	File ID	Ions Score	# Protein Groups	Identity Strict	Identity Relaxed	Expectation Value
		FALSE	High	Mascot (A7)	Unambiguous	mANLAVIGcR	M1(Oxidation); C9(Carbamidomethyl)	1	cgd6_2450-RA-p1	cgd6_2450-RA-p1	0	2	0.8676	0	1	1	560.785	1120.56	1120.56	1.59	0.00089	HCD (High Energy Collision Dissociation)	MS2	15.3674	100	37.7917	8850	PelletP3_banda2bis.raw	F3	68	1	30	23	2.02211e-06
	FALSE	High	SIVNHVEYTLAR		1	1	2	cgd6_2450-RA-p1	0	1401.75	Not Found	Not Found	High	Not Found	Not Found	Not Found	Not Found	Not Found	Not Found	High	59
		Checked	Confidence	Identifying Node	PSM Ambiguity	Annotated Sequence	Modifications	# Proteins	Master Protein Accessions	Protein Accessions	# Missed Cleavages	Charge	DeltaScore	DeltaCn	Rank	Search Engine Rank	m/z [Da]	MH+ [Da]	Theo. MH+ [Da]	DeltaM [ppm]	Deltam/z [Da]	Activation Type	MS Order	Isolation Interference [%]	Ion Inject Time [ms]	RT [min]	First Scan	Spectrum File	File ID	Ions Score	# Protein Groups	Identity Strict	Identity Relaxed	Expectation Value
		FALSE	High	Mascot (A7)	Unambiguous	SIVNHVEYTLAR		1	cgd6_2450-RA-p1	cgd6_2450-RA-p1	0	2	0.9153	0	1	1	701.378	1401.75	1401.75	0.59	0.00041	HCD (High Energy Collision Dissociation)	MS2	0	100	39.4737	9576	PelletP3_banda2bis.raw	F3	59	1	31	24	1.81072e-05
	FALSE	High	VSCQLNDTHPTIAVAEMMR	1xCarbamidomethyl [C3]	1	1	1	cgd6_2450-RA-p1	0	2173.02	Not Found	Not Found	High	Not Found	Not Found	Not Found	Not Found	Not Found	Not Found	High	54
		Checked	Confidence	Identifying Node	PSM Ambiguity	Annotated Sequence	Modifications	# Proteins	Master Protein Accessions	Protein Accessions	# Missed Cleavages	Charge	DeltaScore	DeltaCn	Rank	Search Engine Rank	m/z [Da]	MH+ [Da]	Theo. MH+ [Da]	DeltaM [ppm]	Deltam/z [Da]	Activation Type	MS Order	Isolation Interference [%]	Ion Inject Time [ms]	RT [min]	First Scan	Spectrum File	File ID	Ions Score	# Protein Groups	Identity Strict	Identity Relaxed	Expectation Value
		FALSE	High	Mascot (A7)	Unambiguous	VScQLNDTHPTIAVAEMMR	C3(Carbamidomethyl)	1	cgd6_2450-RA-p1	cgd6_2450-RA-p1	0	3	0.963	0	1	1	725.012	2173.02	2173.02	1.36	0.00098	HCD (High Energy Collision Dissociation)	MS2	51.6909	100	44.0161	11526	PelletP3_banda2bis.raw	F3	54	1	31	24	4.97978e-05
	FALSE	High	LAACFLDSLATK	1xCarbamidomethyl [C4]	1	1	1	cgd6_2450-RA-p1	0	1309.68	Not Found	Not Found	High	Not Found	Not Found	Not Found	Not Found	Not Found	Not Found	High	41
	FALSE	High	AQGEFCEIVNK	1xCarbamidomethyl [C6]	1	1	1	cgd6_2450-RA-p1	0	1294.61	Not Found	Not Found	High	Not Found	Not Found	Not Found	Not Found	Not Found	Not Found	High	37
	FALSE	High	QDVTYGVR		1	1	1	cgd6_2450-RA-p1	0	937.474	Not Found	Not Found	High	Not Found	Not Found	Not Found	Not Found	Not Found	Not Found	High	37
	FALSE	High	EGNYPIDQR		1	1	1	cgd6_2450-RA-p1	0	1091.51	Not Found	Not Found	High	Not Found	Not Found	Not Found	Not Found	Not Found	Not Found	High	35
	FALSE	High	YTYGIFEQK		1	1	1	cgd6_2450-RA-p1	0	1148.56	Not Found	Not Found	High	Not Found	Not Found	Not Found	Not Found	Not Found	Not Found	High	34
	FALSE	High	VDWSELPK		1	1	1	cgd6_2450-RA-p1	0	973.499	Not Found	Not Found	High	Not Found	Not Found	Not Found	Not Found	Not Found	Not Found	High	32
	FALSE	High	MSIYEEGWDK		1	1	1	cgd6_2450-RA-p1	0	1257.55	Not Found	Not Found	High	Not Found	Not Found	Not Found	Not Found	Not Found	Not Found	High	29
	FALSE	High	KVNGVAVIHSEIVK		1	1	1	cgd6_2450-RA-p1	1	1492.88	Not Found	Not Found	High	Not Found	Not Found	Not Found	Not Found	Not Found	Not Found	High	28
	FALSE	High	GMTGMYLDDFDPTADK	2xOxidation [M2; M5]	1	1	1	cgd6_2450-RA-p1	0	1808.74	Not Found	Not Found	High	Not Found	Not Found	Not Found	Not Found	Not Found	Not Found	High	26
FALSE	Master Protein	cgd1_3020-RA-p1	transcript=cgd1_3020-RA | gene=cgd1_3020 | organism=Cryptosporidium_parvum_Iowa_II | gene_product=Fructose-bisphosphate_aldolase | transcript_product=Fructose-bisphosphate_aldolase | location=CM000429:650776-651852(+) | protein_length=358 | sequence_SO=chromosome | SO=protein_coding | is_pseudo=false	34	13	17	13	358	38.5	8.06	699	13	Not Found	Not Found	Not Found	Not Found	Not Found	High	Not Found	Not Found	Not Found	1
	Checked	Confidence	Sequence	Modifications	# Protein Groups	# Proteins	# PSMs	Master Protein Accessions	# Missed Cleavages	Theo. MH+ [Da]	Found in Sample: [S1] F1: Sample	Found in Sample: [S2] F2: Sample	Found in Sample: [S3] F3: Sample	Found in Sample: [S4] F4: Sample	Found in Sample: [S5] F5: Sample	Found in Sample: [S6] F6: Sample	Found in Sample: [S7] F7: Sample	Found in Sample: [S8] F8: Sample	Found in Sample: [S9] F9: Sample	Confidence (by Search Engine): Mascot	Ions Score (by Search Engine): Mascot
	FALSE	High	GGVGGSAASEGLFVK		1	1	1	cgd1_3020-RA-p1	0	1335.69	Not Found	Not Found	Not Found	Not Found	Not Found	High	Not Found	Not Found	Not Found	High	97
		Checked	Confidence	Identifying Node	PSM Ambiguity	Annotated Sequence	Modifications	# Proteins	Master Protein Accessions	Protein Accessions	# Missed Cleavages	Charge	DeltaScore	DeltaCn	Rank	Search Engine Rank	m/z [Da]	MH+ [Da]	Theo. MH+ [Da]	DeltaM [ppm]	Deltam/z [Da]	Activation Type	MS Order	Isolation Interference [%]	Ion Inject Time [ms]	RT [min]	First Scan	Spectrum File	File ID	Ions Score	# Protein Groups	Identity Strict	Identity Relaxed	Expectation Value
		FALSE	High	Mascot (A7)	Unambiguous	GGVGGSAASEGLFVK		1	cgd1_3020-RA-p1	cgd1_3020-RA-p1	0	2	0.9485	0	1	1	668.35	1335.69	1335.69	1.41	0.00094	HCD (High Energy Collision Dissociation)	MS2	37.6	100	40.629	10012	PelletP3_banda5.raw	F6	97	1	30	23	2.23716e-09
	FALSE	High	GILAADESTGTIKK		1	1	2	cgd1_3020-RA-p1	1	1403.77	Not Found	Not Found	Not Found	Not Found	Not Found	High	Not Found	Not Found	Not Found	High	94
		Checked	Confidence	Identifying Node	PSM Ambiguity	Annotated Sequence	Modifications	# Proteins	Master Protein Accessions	Protein Accessions	# Missed Cleavages	Charge	DeltaScore	DeltaCn	Rank	Search Engine Rank	m/z [Da]	MH+ [Da]	Theo. MH+ [Da]	DeltaM [ppm]	Deltam/z [Da]	Activation Type	MS Order	Isolation Interference [%]	Ion Inject Time [ms]	RT [min]	First Scan	Spectrum File	File ID	Ions Score	# Protein Groups	Identity Strict	Identity Relaxed	Expectation Value
		FALSE	High	Mascot (A7)	Unambiguous	GILAADESTGTIKK		1	cgd1_3020-RA-p1	cgd1_3020-RA-p1	1	2	0.9787	0	1	1	702.39	1403.77	1403.77	-0.48	-0.00034	HCD (High Energy Collision Dissociation)	MS2	0	100	34.6903	7499	PelletP3_banda5.raw	F6	94	1	30	23	4.03149e-09
		FALSE	High	Mascot (A7)	Unambiguous	GILAADESTGTIKK		1	cgd1_3020-RA-p1	cgd1_3020-RA-p1	1	3	1	0	1	1	468.596	1403.77	1403.77	0.45	0.00021	HCD (High Energy Collision Dissociation)	MS2	34.4239	100	34.6772	7493	PelletP3_banda5.raw	F6	71	1	29	22	8.46128e-07
	FALSE	High	RFDQVGIENTEANR	1xDeamidated [N13]	1	1	1	cgd1_3020-RA-p1	1	1649.79	Not Found	Not Found	Not Found	Not Found	Not Found	High	Not Found	Not Found	Not Found	High	80
		Checked	Confidence	Identifying Node	PSM Ambiguity	Annotated Sequence	Modifications	# Proteins	Master Protein Accessions	Protein Accessions	# Missed Cleavages	Charge	DeltaScore	DeltaCn	Rank	Search Engine Rank	m/z [Da]	MH+ [Da]	Theo. MH+ [Da]	DeltaM [ppm]	Deltam/z [Da]	Activation Type	MS Order	Isolation Interference [%]	Ion Inject Time [ms]	RT [min]	First Scan	Spectrum File	File ID	Ions Score	# Protein Groups	Identity Strict	Identity Relaxed	Expectation Value
		FALSE	High	Mascot (A7)	Unambiguous	RFDQVGIENTEAnR	N13(Deamidated)	1	cgd1_3020-RA-p1	cgd1_3020-RA-p1	1	2	0.225	0	1	1	825.406	1649.81	1649.79	10.72	0.00884	HCD (High Energy Collision Dissociation)	MS2	35.5722	100	36.2482	8151	PelletP3_banda5.raw	F6	80	1	30	23	1.28569e-07
	FALSE	High	GILAADESTGTIK		1	1	1	cgd1_3020-RA-p1	0	1275.68	Not Found	Not Found	Not Found	Not Found	Not Found	High	Not Found	Not Found	Not Found	High	74
		Checked	Confidence	Identifying Node	PSM Ambiguity	Annotated Sequence	Modifications	# Proteins	Master Protein Accessions	Protein Accessions	# Missed Cleavages	Charge	DeltaScore	DeltaCn	Rank	Search Engine Rank	m/z [Da]	MH+ [Da]	Theo. MH+ [Da]	DeltaM [ppm]	Deltam/z [Da]	Activation Type	MS Order	Isolation Interference [%]	Ion Inject Time [ms]	RT [min]	First Scan	Spectrum File	File ID	Ions Score	# Protein Groups	Identity Strict	Identity Relaxed	Expectation Value
		FALSE	High	Mascot (A7)	Unambiguous	GILAADESTGTIK		1	cgd1_3020-RA-p1	cgd1_3020-RA-p1	0	2	1	0	1	1	638.345	1275.68	1275.68	2.91	0.00186	HCD (High Energy Collision Dissociation)	MS2	4.81386	100	38.5632	9132	PelletP3_banda5.raw	F6	74	1	30	23	4.28894e-07
	FALSE	High	FDQVGIENTEANR		1	1	1	cgd1_3020-RA-p1	0	1492.7	Not Found	Not Found	Not Found	Not Found	Not Found	High	Not Found	Not Found	Not Found	High	68
		Checked	Confidence	Identifying Node	PSM Ambiguity	Annotated Sequence	Modifications	# Proteins	Master Protein Accessions	Protein Accessions	# Missed Cleavages	Charge	DeltaScore	DeltaCn	Rank	Search Engine Rank	m/z [Da]	MH+ [Da]	Theo. MH+ [Da]	DeltaM [ppm]	Deltam/z [Da]	Activation Type	MS Order	Isolation Interference [%]	Ion Inject Time [ms]	RT [min]	First Scan	Spectrum File	File ID	Ions Score	# Protein Groups	Identity Strict	Identity Relaxed	Expectation Value
		FALSE	High	Mascot (A7)	Unambiguous	FDQVGIENTEANR		1	cgd1_3020-RA-p1	cgd1_3020-RA-p1	0	2	0.8971	0	1	1	746.858	1492.71	1492.7	3.61	0.0027	HCD (High Energy Collision Dissociation)	MS2	0	100	38.0064	8894	PelletP3_banda5.raw	F6	68	1	30	23	1.66842e-06
	FALSE	High	ASSQEVAFYTVR		1	1	1	cgd1_3020-RA-p1	0	1357.67	Not Found	Not Found	Not Found	Not Found	Not Found	High	Not Found	Not Found	Not Found	High	65
		Checked	Confidence	Identifying Node	PSM Ambiguity	Annotated Sequence	Modifications	# Proteins	Master Protein Accessions	Protein Accessions	# Missed Cleavages	Charge	DeltaScore	DeltaCn	Rank	Search Engine Rank	m/z [Da]	MH+ [Da]	Theo. MH+ [Da]	DeltaM [ppm]	Deltam/z [Da]	Activation Type	MS Order	Isolation Interference [%]	Ion Inject Time [ms]	RT [min]	First Scan	Spectrum File	File ID	Ions Score	# Protein Groups	Identity Strict	Identity Relaxed	Expectation Value
		FALSE	High	Mascot (A7)	Unambiguous	ASSQEVAFYTVR		1	cgd1_3020-RA-p1	cgd1_3020-RA-p1	0	2	1	0	1	1	679.342	1357.68	1357.67	0.95	0.00065	HCD (High Energy Collision Dissociation)	MS2	14.4715	100	41.1237	10222	PelletP3_banda5.raw	F6	65	1	30	23	3.43708e-06
	FALSE	High	RASSQEVAFYTVR		1	1	1	cgd1_3020-RA-p1	1	1513.78	Not Found	Not Found	Not Found	Not Found	Not Found	High	Not Found	Not Found	Not Found	High	61
		Checked	Confidence	Identifying Node	PSM Ambiguity	Annotated Sequence	Modifications	# Proteins	Master Protein Accessions	Protein Accessions	# Missed Cleavages	Charge	DeltaScore	DeltaCn	Rank	Search Engine Rank	m/z [Da]	MH+ [Da]	Theo. MH+ [Da]	DeltaM [ppm]	Deltam/z [Da]	Activation Type	MS Order	Isolation Interference [%]	Ion Inject Time [ms]	RT [min]	First Scan	Spectrum File	File ID	Ions Score	# Protein Groups	Identity Strict	Identity Relaxed	Expectation Value
		FALSE	High	Mascot (A7)	Unambiguous	RASSQEVAFYTVR		1	cgd1_3020-RA-p1	cgd1_3020-RA-p1	1	2	0.9672	0	1	1	757.393	1513.78	1513.78	2.61	0.00197	HCD (High Energy Collision Dissociation)	MS2	14.0861	100	37.4346	8652	PelletP3_banda5.raw	F6	61	1	29	22	7.16354e-06
	FALSE	High	AWKGDASNVPAAQK		1	1	2	cgd1_3020-RA-p1	1	1442.74	Not Found	Not Found	Not Found	Not Found	Not Found	High	Not Found	Not Found	Not Found	High	60
		Checked	Confidence	Identifying Node	PSM Ambiguity	Annotated Sequence	Modifications	# Proteins	Master Protein Accessions	Protein Accessions	# Missed Cleavages	Charge	DeltaScore	DeltaCn	Rank	Search Engine Rank	m/z [Da]	MH+ [Da]	Theo. MH+ [Da]	DeltaM [ppm]	Deltam/z [Da]	Activation Type	MS Order	Isolation Interference [%]	Ion Inject Time [ms]	RT [min]	First Scan	Spectrum File	File ID	Ions Score	# Protein Groups	Identity Strict	Identity Relaxed	Expectation Value
		FALSE	High	Mascot (A7)	Unambiguous	AWKGDASNVPAAQK		1	cgd1_3020-RA-p1	cgd1_3020-RA-p1	1	2	0.9667	0	1	1	721.873	1442.74	1442.74	0.11	8e-05	HCD (High Energy Collision Dissociation)	MS2	0	100	32.0142	6380	PelletP3_banda5.raw	F6	60	1	29	22	1.01514e-05
	FALSE	High	ANSEAQLGVYK		1	1	1	cgd1_3020-RA-p1	0	1179.6	Not Found	Not Found	Not Found	Not Found	Not Found	High	Not Found	Not Found	Not Found	High	53
		Checked	Confidence	Identifying Node	PSM Ambiguity	Annotated Sequence	Modifications	# Proteins	Master Protein Accessions	Protein Accessions	# Missed Cleavages	Charge	DeltaScore	DeltaCn	Rank	Search Engine Rank	m/z [Da]	MH+ [Da]	Theo. MH+ [Da]	DeltaM [ppm]	Deltam/z [Da]	Activation Type	MS Order	Isolation Interference [%]	Ion Inject Time [ms]	RT [min]	First Scan	Spectrum File	File ID	Ions Score	# Protein Groups	Identity Strict	Identity Relaxed	Expectation Value
		FALSE	High	Mascot (A7)	Unambiguous	ANSEAQLGVYK		1	cgd1_3020-RA-p1	cgd1_3020-RA-p1	0	2	1	0	1	1	590.305	1179.6	1179.6	2.24	0.00132	HCD (High Energy Collision Dissociation)	MS2	5.31199	100	35.2704	7745	PelletP3_banda5.raw	F6	53	1	30	23	5.25177e-05
	FALSE	High	AKANSEAQLGVYK		1	1	1	cgd1_3020-RA-p1	1	1378.73	Not Found	Not Found	Not Found	Not Found	Not Found	High	Not Found	Not Found	Not Found	High	46
	FALSE	High	RFDQVGIENTEANR		1	1	1	cgd1_3020-RA-p1	1	1648.8	Not Found	Not Found	Not Found	Not Found	Not Found	High	Not Found	Not Found	Not Found	High	42
	FALSE	High	VLLEGSLLKPNMVTPGSDCPK	1xCarbamidomethyl [C19]	1	1	1	cgd1_3020-RA-p1	0	2255.18	Not Found	Not Found	Not Found	Not Found	Not Found	High	Not Found	Not Found	Not Found	High	37
	FALSE	High	AVLTIDQAK		1	1	1	cgd1_3020-RA-p1	0	958.557	Not Found	Not Found	Not Found	Not Found	Not Found	High	Not Found	Not Found	Not Found	High	35
	FALSE	High	MTDLLKK		1	1	1	cgd1_3020-RA-p1	1	848.491	Not Found	Not Found	Not Found	Not Found	Not Found	High	Not Found	Not Found	Not Found	High	35
	FALSE	High	VLLEGSLLKPNMVTPGSDCPK	1xCarbamidomethyl [C19]; 1xOxidation [M12]	1	1	1	cgd1_3020-RA-p1	0	2271.17	Not Found	Not Found	Not Found	Not Found	Not Found	High	Not Found	Not Found	Not Found	High	32
FALSE	Master Protein	cgd7_3670-RA-p1	transcript=cgd7_3670-RA | gene=cgd7_3670 | organism=Cryptosporidium_parvum_Iowa_II | gene_product=Heat_shock_protein_Hsp90 | transcript_product=Heat_shock_protein_Hsp90 | location=CM000435:822605-824968(+) | protein_length=787 | sequence_SO=chromosome | SO=protein_coding | is_pseudo=false	16	13	14	13	787	89.1	5.08	434	13	Not Found	Not Found	High	High	Not Found	Not Found	Not Found	Not Found	Not Found	1
	Checked	Confidence	Sequence	Modifications	# Protein Groups	# Proteins	# PSMs	Master Protein Accessions	# Missed Cleavages	Theo. MH+ [Da]	Found in Sample: [S1] F1: Sample	Found in Sample: [S2] F2: Sample	Found in Sample: [S3] F3: Sample	Found in Sample: [S4] F4: Sample	Found in Sample: [S5] F5: Sample	Found in Sample: [S6] F6: Sample	Found in Sample: [S7] F7: Sample	Found in Sample: [S8] F8: Sample	Found in Sample: [S9] F9: Sample	Confidence (by Search Engine): Mascot	Ions Score (by Search Engine): Mascot
	FALSE	High	GVVDSDDISLNVAR		1	1	1	cgd7_3670-RA-p1	0	1459.74	Not Found	Not Found	High	Not Found	Not Found	Not Found	Not Found	Not Found	Not Found	High	128
		Checked	Confidence	Identifying Node	PSM Ambiguity	Annotated Sequence	Modifications	# Proteins	Master Protein Accessions	Protein Accessions	# Missed Cleavages	Charge	DeltaScore	DeltaCn	Rank	Search Engine Rank	m/z [Da]	MH+ [Da]	Theo. MH+ [Da]	DeltaM [ppm]	Deltam/z [Da]	Activation Type	MS Order	Isolation Interference [%]	Ion Inject Time [ms]	RT [min]	First Scan	Spectrum File	File ID	Ions Score	# Protein Groups	Identity Strict	Identity Relaxed	Expectation Value
		FALSE	High	Mascot (A7)	Unambiguous	GVVDSDDISLNVAR		1	cgd7_3670-RA-p1	cgd7_3670-RA-p1	0	2	0.9141	0	1	1	730.374	1459.74	1459.74	1.41	0.00103	HCD (High Energy Collision Dissociation)	MS2	0	100	43.2058	11181	PelletP3_banda2bis.raw	F3	128	1	30	23	1.92813e-12
	FALSE	High	TITISDTGIGMTR		1	1	1	cgd7_3670-RA-p1	0	1365.7	Not Found	Not Found	High	Not Found	Not Found	Not Found	Not Found	Not Found	Not Found	High	87
		Checked	Confidence	Identifying Node	PSM Ambiguity	Annotated Sequence	Modifications	# Proteins	Master Protein Accessions	Protein Accessions	# Missed Cleavages	Charge	DeltaScore	DeltaCn	Rank	Search Engine Rank	m/z [Da]	MH+ [Da]	Theo. MH+ [Da]	DeltaM [ppm]	Deltam/z [Da]	Activation Type	MS Order	Isolation Interference [%]	Ion Inject Time [ms]	RT [min]	First Scan	Spectrum File	File ID	Ions Score	# Protein Groups	Identity Strict	Identity Relaxed	Expectation Value
		FALSE	High	Mascot (A7)	Unambiguous	TITISDTGIGMTR		1	cgd7_3670-RA-p1	cgd7_3670-RA-p1	0	2	0.977	0	1	1	683.357	1365.71	1365.7	1.18	0.00081	HCD (High Energy Collision Dissociation)	MS2	15.4651	100	44.2224	11612	PelletP3_banda2bis.raw	F3	87	1	30	23	2.19863e-08
	FALSE	High	ELLSNSADALEK		1	1	1	cgd7_3670-RA-p1	0	1289.66	Not Found	Not Found	High	Not Found	Not Found	Not Found	Not Found	Not Found	Not Found	High	62
		Checked	Confidence	Identifying Node	PSM Ambiguity	Annotated Sequence	Modifications	# Proteins	Master Protein Accessions	Protein Accessions	# Missed Cleavages	Charge	DeltaScore	DeltaCn	Rank	Search Engine Rank	m/z [Da]	MH+ [Da]	Theo. MH+ [Da]	DeltaM [ppm]	Deltam/z [Da]	Activation Type	MS Order	Isolation Interference [%]	Ion Inject Time [ms]	RT [min]	First Scan	Spectrum File	File ID	Ions Score	# Protein Groups	Identity Strict	Identity Relaxed	Expectation Value
		FALSE	High	Mascot (A7)	Unambiguous	ELLSNSADALEK		1	cgd7_3670-RA-p1	cgd7_3670-RA-p1	0	2	0.871	0	1	1	645.331	1289.66	1289.66	-2.24	-0.00145	HCD (High Energy Collision Dissociation)	MS2	11.6176	100	39.822	9727	PelletP3_banda2bis.raw	F3	62	1	30	23	8.55335e-06
	FALSE	High	SITHDYSEPLR		1	1	2	cgd7_3670-RA-p1	0	1317.64	Not Found	Not Found	High	Not Found	Not Found	Not Found	Not Found	Not Found	Not Found	High	46
	FALSE	High	IMLQSSGIDEK	1xOxidation [M2]	1	1	1	cgd7_3670-RA-p1	0	1236.61	Not Found	Not Found	High	Not Found	Not Found	Not Found	Not Found	Not Found	Not Found	High	41
	FALSE	High	SGTANFLESLAK		1	1	1	cgd7_3670-RA-p1	0	1237.64	Not Found	Not Found	Not Found	High	Not Found	Not Found	Not Found	Not Found	Not Found	High	39
	FALSE	High	FYDMFHK		1	1	1	cgd7_3670-RA-p1	0	987.439	Not Found	Not Found	High	Not Found	Not Found	Not Found	Not Found	Not Found	Not Found	High	37
	FALSE	High	LNDLVISK		1	1	1	cgd7_3670-RA-p1	0	901.535	Not Found	Not Found	High	Not Found	Not Found	Not Found	Not Found	Not Found	Not Found	High	36
	FALSE	High	AIWLRPR		1	1	1	cgd7_3670-RA-p1	0	911.557	Not Found	Not Found	High	Not Found	Not Found	Not Found	Not Found	Not Found	Not Found	High	35
	FALSE	High	HMEINPNHALIK		1	1	1	cgd7_3670-RA-p1	0	1416.74	Not Found	Not Found	High	Not Found	Not Found	Not Found	Not Found	Not Found	Not Found	High	34
	FALSE	High	FYEPLLK		1	1	1	cgd7_3670-RA-p1	0	909.508	Not Found	Not Found	High	Not Found	Not Found	Not Found	Not Found	Not Found	Not Found	High	32
	FALSE	High	YLNFIK		1	1	1	cgd7_3670-RA-p1	0	797.456	Not Found	Not Found	High	Not Found	Not Found	Not Found	Not Found	Not Found	Not Found	High	30
	FALSE	High	NPLVSLYLK	1xDeamidated [N1]	1	1	1	cgd7_3670-RA-p1	0	1047.61	Not Found	Not Found	High	Not Found	Not Found	Not Found	Not Found	Not Found	Not Found	High	25
FALSE	Master Protein	cgd6_1080-RA-p1	transcript=cgd6_1080-RA | gene=cgd6_1080 | organism=Cryptosporidium_parvum_Iowa_II | gene_product=Glycoprotein_GP40 | transcript_product=Glycoprotein_GP40 | location=CM000434:266434-267408(-) | protein_length=324 | sequence_SO=chromosome | SO=protein_coding | is_pseudo=false	38	10	22	10	324	33.4	4.58	551	10	Not Found	Not Found	Not Found	Not Found	High	High	High	Not Found	High	1
	Checked	Confidence	Sequence	Modifications	# Protein Groups	# Proteins	# PSMs	Master Protein Accessions	# Missed Cleavages	Theo. MH+ [Da]	Found in Sample: [S1] F1: Sample	Found in Sample: [S2] F2: Sample	Found in Sample: [S3] F3: Sample	Found in Sample: [S4] F4: Sample	Found in Sample: [S5] F5: Sample	Found in Sample: [S6] F6: Sample	Found in Sample: [S7] F7: Sample	Found in Sample: [S8] F8: Sample	Found in Sample: [S9] F9: Sample	Confidence (by Search Engine): Mascot	Ions Score (by Search Engine): Mascot
	FALSE	High	IKVNGQDFSTLSANSSSPTENGGSAGQASSR	1xDeamidated [N/Q]	1	1	4	cgd6_1080-RA-p1	1	3055.42	Not Found	Not Found	Not Found	Not Found	Not Found	Not Found	High	Not Found	Not Found	High	84
		Checked	Confidence	Identifying Node	PSM Ambiguity	Annotated Sequence	Modifications	# Proteins	Master Protein Accessions	Protein Accessions	# Missed Cleavages	Charge	DeltaScore	DeltaCn	Rank	Search Engine Rank	m/z [Da]	MH+ [Da]	Theo. MH+ [Da]	DeltaM [ppm]	Deltam/z [Da]	Activation Type	MS Order	Isolation Interference [%]	Ion Inject Time [ms]	RT [min]	First Scan	Spectrum File	File ID	Ions Score	# Protein Groups	Identity Strict	Identity Relaxed	Expectation Value
		FALSE	High	Mascot (A7)	Ambiguous	IKVnGQDFSTLSANSSSPTENGGSAGQASSR	N4(Deamidated)	1	cgd6_1080-RA-p1	cgd6_1080-RA-p1	1	3	0.0476	0	1	2	1019.15	3055.44	3055.42	5.11	0.00521	HCD (High Energy Collision Dissociation)	MS2	0	100	41.5151	10596	PelletP3_banda6.raw	F7	84	1	31	24	5.6868e-08
		FALSE	High	Mascot (A7)	Ambiguous	IKVNGqDFSTLSANSSSPTENGGSAGQASSR	Q6(Deamidated)	1	cgd6_1080-RA-p1	cgd6_1080-RA-p1	1	3	0.0476	0	1	1	1019.15	3055.44	3055.42	5.11	0.00521	HCD (High Energy Collision Dissociation)	MS2	0	100	41.5151	10596	PelletP3_banda6.raw	F7	84	1	31	24	5.6868e-08
		FALSE	High	Mascot (A7)	Ambiguous	IKVNGQDFSTLSAnSSSPTENGGSAGQASSR	N14(Deamidated)	1	cgd6_1080-RA-p1	cgd6_1080-RA-p1	1	3		0.0476	3	3	1019.15	3055.44	3055.42	5.11	0.00521	HCD (High Energy Collision Dissociation)	MS2	0	100	41.5151	10596	PelletP3_banda6.raw	F7	81	1	31	24	1.28786e-07
		FALSE	High	Mascot (A7)	Unambiguous	IKVNGQDFSTLSANSSSPTEnGGSAGQASSR	N21(Deamidated)	1	cgd6_1080-RA-p1	cgd6_1080-RA-p1	1	3	0.5818	0	1	1	1019.15	3055.43	3055.42	4.39	0.00447	HCD (High Energy Collision Dissociation)	MS2	0	100	40.9896	10372	PelletP3_banda6.raw	F7	55	1	31	24	5.01029e-05
	FALSE	High	YISGEVTSVTFEK		1	1	5	cgd6_1080-RA-p1	0	1459.73	Not Found	Not Found	Not Found	Not Found	High	High	High	Not Found	High	High	68
		Checked	Confidence	Identifying Node	PSM Ambiguity	Annotated Sequence	Modifications	# Proteins	Master Protein Accessions	Protein Accessions	# Missed Cleavages	Charge	DeltaScore	DeltaCn	Rank	Search Engine Rank	m/z [Da]	MH+ [Da]	Theo. MH+ [Da]	DeltaM [ppm]	Deltam/z [Da]	Activation Type	MS Order	Isolation Interference [%]	Ion Inject Time [ms]	RT [min]	First Scan	Spectrum File	File ID	Ions Score	# Protein Groups	Identity Strict	Identity Relaxed	Expectation Value
		FALSE	High	Mascot (A7)	Unambiguous	YISGEVTSVTFEK		1	cgd6_1080-RA-p1	cgd6_1080-RA-p1	0	2	0.9265	0	1	1	730.37	1459.73	1459.73	1.33	0.00097	HCD (High Energy Collision Dissociation)	MS2	0	100	42.3398	10734	PelletP3_banda5.raw	F6	68	1	30	23	1.57554e-06
		FALSE	High	Mascot (A7)	Unambiguous	YISGEVTSVTFEK		1	cgd6_1080-RA-p1	cgd6_1080-RA-p1	0	2	0.9516	0	1	1	730.371	1459.74	1459.73	2.67	0.00195	HCD (High Energy Collision Dissociation)	MS2	0	100	42.4889	11007	PelletP3_banda6.raw	F7	62	1	30	23	7.69708e-06
		FALSE	High	Mascot (A7)	Unambiguous	YISGEVTSVTFEK		1	cgd6_1080-RA-p1	cgd6_1080-RA-p1	0	2	0.8833	0	1	1	730.368	1459.73	1459.73	-1.76	-0.00129	HCD (High Energy Collision Dissociation)	MS2	9.6403	100	42.4967	9900	PelletP3_banda8.raw	F9	60	1	30	23	1.25377e-05
	FALSE	High	LNENGDLVDKDNTVLLK	1xDeamidated [N4]	1	1	1	cgd6_1080-RA-p1	1	1900.99	Not Found	Not Found	Not Found	Not Found	Not Found	Not Found	Not Found	Not Found	High	High	55
		Checked	Confidence	Identifying Node	PSM Ambiguity	Annotated Sequence	Modifications	# Proteins	Master Protein Accessions	Protein Accessions	# Missed Cleavages	Charge	DeltaScore	DeltaCn	Rank	Search Engine Rank	m/z [Da]	MH+ [Da]	Theo. MH+ [Da]	DeltaM [ppm]	Deltam/z [Da]	Activation Type	MS Order	Isolation Interference [%]	Ion Inject Time [ms]	RT [min]	First Scan	Spectrum File	File ID	Ions Score	# Protein Groups	Identity Strict	Identity Relaxed	Expectation Value
		FALSE	High	Mascot (A7)	Unambiguous	LNEnGDLVDKDNTVLLK	N4(Deamidated)	1	cgd6_1080-RA-p1	cgd6_1080-RA-p1	1	3	0.1636	0	1	1	634.334	1900.99	1900.99	0.91	0.00058	HCD (High Energy Collision Dissociation)	MS2	10.2233	100	42.3603	9842	PelletP3_banda8.raw	F9	55	1	30	23	4.16663e-05
	FALSE	High	IEVAVPNVEDASK		1	1	1	cgd6_1080-RA-p1	0	1370.72	Not Found	Not Found	Not Found	Not Found	Not Found	Not Found	Not Found	Not Found	High	High	50
		Checked	Confidence	Identifying Node	PSM Ambiguity	Annotated Sequence	Modifications	# Proteins	Master Protein Accessions	Protein Accessions	# Missed Cleavages	Charge	DeltaScore	DeltaCn	Rank	Search Engine Rank	m/z [Da]	MH+ [Da]	Theo. MH+ [Da]	DeltaM [ppm]	Deltam/z [Da]	Activation Type	MS Order	Isolation Interference [%]	Ion Inject Time [ms]	RT [min]	First Scan	Spectrum File	File ID	Ions Score	# Protein Groups	Identity Strict	Identity Relaxed	Expectation Value
		FALSE	High	Mascot (A7)	Unambiguous	IEVAVPNVEDASK		1	cgd6_1080-RA-p1	cgd6_1080-RA-p1	0	2	1	0	1	1	685.863	1370.72	1370.72	1.64	0.00112	HCD (High Energy Collision Dissociation)	MS2	13.5674	100	42.149	9753	PelletP3_banda8.raw	F9	50	1	28	21	7.2246e-05
	FALSE	High	CGAYTIVYAPIKDQTDPAPR	1xCarbamidomethyl [C1]	1	1	1	cgd6_1080-RA-p1	1	2236.11	Not Found	Not Found	Not Found	Not Found	Not Found	Not Found	High	Not Found	Not Found	High	48
	FALSE	High	LNENGDLVDKDNTVLLK		1	1	1	cgd6_1080-RA-p1	1	1900	Not Found	Not Found	Not Found	Not Found	Not Found	Not Found	Not Found	Not Found	High	High	45
	FALSE	High	IKVNGQDFSTLSANSSSPTENGGSAGQASSR	2xDeamidated [N21; N/Q]	1	1	3	cgd6_1080-RA-p1	1	3056.4	Not Found	Not Found	Not Found	Not Found	Not Found	Not Found	High	Not Found	Not Found	High	44
	FALSE	High	RIEVAVPNVEDASK		1	1	1	cgd6_1080-RA-p1	1	1526.82	Not Found	Not Found	Not Found	Not Found	Not Found	Not Found	Not Found	Not Found	High	High	42
	FALSE	High	IEVAVPNVEDASKR		1	1	1	cgd6_1080-RA-p1	1	1526.82	Not Found	Not Found	Not Found	Not Found	Not Found	Not Found	Not Found	Not Found	High	High	39
	FALSE	High	RIEVAVPNVEDASKR		1	1	1	cgd6_1080-RA-p1	2	1682.92	Not Found	Not Found	Not Found	Not Found	Not Found	Not Found	Not Found	Not Found	High	High	34
	FALSE	High	VNGQDFSTLSANSSSPTENGGSAGQASSR	1xDeamidated [N19]	1	1	1	cgd6_1080-RA-p1	0	2814.24	Not Found	Not Found	Not Found	Not Found	Not Found	Not Found	High	Not Found	Not Found	High	33
	FALSE	High	DKYSLVADDKPFYTGANSGTTNGVYR	1xDeamidated [N22]	1	1	1	cgd6_1080-RA-p1	1	2840.34	Not Found	Not Found	Not Found	Not Found	Not Found	Not Found	Not Found	Not Found	High	High	32
	FALSE	High	DKYSLVADDKPFYTGANSGTTNGVYR	2xDeamidated [N17; N22]	1	1	1	cgd6_1080-RA-p1	1	2841.32	Not Found	Not Found	Not Found	Not Found	Not Found	Not Found	Not Found	Not Found	High	High	31
FALSE	Master Protein	cgd7_400-RA-p1	transcript=cgd7_400-RA | gene=cgd7_400 | organism=Cryptosporidium_parvum_Iowa_II | gene_product=Uncharacterized_protein | transcript_product=Uncharacterized_protein | location=CM000435:94666-95709(+) | protein_length=347 | sequence_SO=chromosome | SO=protein_coding | is_pseudo=false	33	9	24	9	347	38.6	5.17	819	9	Not Found	Not Found	Not Found	Not Found	Not Found	High	High	Not Found	Not Found	1
	Checked	Confidence	Sequence	Modifications	# Protein Groups	# Proteins	# PSMs	Master Protein Accessions	# Missed Cleavages	Theo. MH+ [Da]	Found in Sample: [S1] F1: Sample	Found in Sample: [S2] F2: Sample	Found in Sample: [S3] F3: Sample	Found in Sample: [S4] F4: Sample	Found in Sample: [S5] F5: Sample	Found in Sample: [S6] F6: Sample	Found in Sample: [S7] F7: Sample	Found in Sample: [S8] F8: Sample	Found in Sample: [S9] F9: Sample	Confidence (by Search Engine): Mascot	Ions Score (by Search Engine): Mascot
	FALSE	High	SNNQSTSEELLSMK		1	1	1	cgd7_400-RA-p1	0	1567.73	Not Found	Not Found	Not Found	Not Found	Not Found	High	Not Found	Not Found	Not Found	High	80
		Checked	Confidence	Identifying Node	PSM Ambiguity	Annotated Sequence	Modifications	# Proteins	Master Protein Accessions	Protein Accessions	# Missed Cleavages	Charge	DeltaScore	DeltaCn	Rank	Search Engine Rank	m/z [Da]	MH+ [Da]	Theo. MH+ [Da]	DeltaM [ppm]	Deltam/z [Da]	Activation Type	MS Order	Isolation Interference [%]	Ion Inject Time [ms]	RT [min]	First Scan	Spectrum File	File ID	Ions Score	# Protein Groups	Identity Strict	Identity Relaxed	Expectation Value
		FALSE	High	Mascot (A7)	Unambiguous	SNNQSTSEELLSMK		1	cgd7_400-RA-p1	cgd7_400-RA-p1	0	2	1	0	1	1	784.368	1567.73	1567.73	1.03	0.00081	HCD (High Energy Collision Dissociation)	MS2	4.24982	100	40.589	9995	PelletP3_banda5.raw	F6	80	1	30	23	9.19319e-08
	FALSE	High	MENLYNSALR		1	1	3	cgd7_400-RA-p1	0	1210.59	Not Found	Not Found	Not Found	Not Found	Not Found	High	High	Not Found	Not Found	High	69
		Checked	Confidence	Identifying Node	PSM Ambiguity	Annotated Sequence	Modifications	# Proteins	Master Protein Accessions	Protein Accessions	# Missed Cleavages	Charge	DeltaScore	DeltaCn	Rank	Search Engine Rank	m/z [Da]	MH+ [Da]	Theo. MH+ [Da]	DeltaM [ppm]	Deltam/z [Da]	Activation Type	MS Order	Isolation Interference [%]	Ion Inject Time [ms]	RT [min]	First Scan	Spectrum File	File ID	Ions Score	# Protein Groups	Identity Strict	Identity Relaxed	Expectation Value
		FALSE	High	Mascot (A7)	Unambiguous	MENLYNSALR		1	cgd7_400-RA-p1	cgd7_400-RA-p1	0	2	0.942	0	1	1	605.798	1210.59	1210.59	0.15	9e-05	HCD (High Energy Collision Dissociation)	MS2	13.1923	44.715	40.3596	9898	PelletP3_banda5.raw	F6	69	1	29	22	9.33448e-07
		FALSE	High	Mascot (A7)	Unambiguous	MENLYNSALR		1	cgd7_400-RA-p1	cgd7_400-RA-p1	0	2	0.9403	0	1	1	605.798	1210.59	1210.59	0.05	3e-05	HCD (High Energy Collision Dissociation)	MS2	30.5617	100	40.5842	10201	PelletP3_banda6.raw	F7	67	1	29	22	1.67915e-06
	FALSE	High	MENLYNSALR	1xOxidation [M1]	1	1	2	cgd7_400-RA-p1	0	1226.58	Not Found	Not Found	Not Found	Not Found	Not Found	High	High	Not Found	Not Found	High	66
		Checked	Confidence	Identifying Node	PSM Ambiguity	Annotated Sequence	Modifications	# Proteins	Master Protein Accessions	Protein Accessions	# Missed Cleavages	Charge	DeltaScore	DeltaCn	Rank	Search Engine Rank	m/z [Da]	MH+ [Da]	Theo. MH+ [Da]	DeltaM [ppm]	Deltam/z [Da]	Activation Type	MS Order	Isolation Interference [%]	Ion Inject Time [ms]	RT [min]	First Scan	Spectrum File	File ID	Ions Score	# Protein Groups	Identity Strict	Identity Relaxed	Expectation Value
		FALSE	High	Mascot (A7)	Unambiguous	mENLYNSALR	M1(Oxidation)	1	cgd7_400-RA-p1	cgd7_400-RA-p1	0	2	0.9545	0	1	1	613.797	1226.59	1226.58	3.3	0.00203	HCD (High Energy Collision Dissociation)	MS2	15.8239	100	38.1284	8946	PelletP3_banda5.raw	F6	66	1	29	22	2.06178e-06
		FALSE	High	Mascot (A7)	Unambiguous	mENLYNSALR	M1(Oxidation)	1	cgd7_400-RA-p1	cgd7_400-RA-p1	0	2	0.95	0	1	1	613.797	1226.59	1226.58	2.21	0.00135	HCD (High Energy Collision Dissociation)	MS2	41.6323	100	38.3772	9252	PelletP3_banda6.raw	F7	60	1	29	22	8.41865e-06
	FALSE	High	VYIKPSTIPESGFTR		1	1	2	cgd7_400-RA-p1	0	1694.91	Not Found	Not Found	Not Found	Not Found	Not Found	High	Not Found	Not Found	Not Found	High	62
		Checked	Confidence	Identifying Node	PSM Ambiguity	Annotated Sequence	Modifications	# Proteins	Master Protein Accessions	Protein Accessions	# Missed Cleavages	Charge	DeltaScore	DeltaCn	Rank	Search Engine Rank	m/z [Da]	MH+ [Da]	Theo. MH+ [Da]	DeltaM [ppm]	Deltam/z [Da]	Activation Type	MS Order	Isolation Interference [%]	Ion Inject Time [ms]	RT [min]	First Scan	Spectrum File	File ID	Ions Score	# Protein Groups	Identity Strict	Identity Relaxed	Expectation Value
		FALSE	High	Mascot (A7)	Unambiguous	VYIKPSTIPESGFTR		1	cgd7_400-RA-p1	cgd7_400-RA-p1	0	2	1	0	1	1	847.959	1694.91	1694.91	0.13	0.00011	HCD (High Energy Collision Dissociation)	MS2	18.2719	100	40.1378	9804	PelletP3_banda5.raw	F6	62	1	30	23	5.94732e-06
	FALSE	High	SLQNEPNCENAVFPSEVFASQPR	1xCarbamidomethyl [C8]	1	1	1	cgd7_400-RA-p1	0	2620.21	Not Found	Not Found	Not Found	Not Found	Not Found	High	Not Found	Not Found	Not Found	High	62
		Checked	Confidence	Identifying Node	PSM Ambiguity	Annotated Sequence	Modifications	# Proteins	Master Protein Accessions	Protein Accessions	# Missed Cleavages	Charge	DeltaScore	DeltaCn	Rank	Search Engine Rank	m/z [Da]	MH+ [Da]	Theo. MH+ [Da]	DeltaM [ppm]	Deltam/z [Da]	Activation Type	MS Order	Isolation Interference [%]	Ion Inject Time [ms]	RT [min]	First Scan	Spectrum File	File ID	Ions Score	# Protein Groups	Identity Strict	Identity Relaxed	Expectation Value
		FALSE	High	Mascot (A7)	Unambiguous	SLQNEPNcENAVFPSEVFASQPR	C8(Carbamidomethyl)	1	cgd7_400-RA-p1	cgd7_400-RA-p1	0	3	1	0	1	1	874.077	2620.22	2620.21	2.84	0.00248	HCD (High Energy Collision Dissociation)	MS2	0	100	48.6289	13273	PelletP3_banda5.raw	F6	62	1	30	23	7.92328e-06
	FALSE	High	DDKVYIKPSTIPESGFTR		1	1	4	cgd7_400-RA-p1	1	2053.06	Not Found	Not Found	Not Found	Not Found	Not Found	High	High	Not Found	Not Found	High	62
		Checked	Confidence	Identifying Node	PSM Ambiguity	Annotated Sequence	Modifications	# Proteins	Master Protein Accessions	Protein Accessions	# Missed Cleavages	Charge	DeltaScore	DeltaCn	Rank	Search Engine Rank	m/z [Da]	MH+ [Da]	Theo. MH+ [Da]	DeltaM [ppm]	Deltam/z [Da]	Activation Type	MS Order	Isolation Interference [%]	Ion Inject Time [ms]	RT [min]	First Scan	Spectrum File	File ID	Ions Score	# Protein Groups	Identity Strict	Identity Relaxed	Expectation Value
		FALSE	High	Mascot (A7)	Unambiguous	DDKVYIKPSTIPESGFTR		1	cgd7_400-RA-p1	cgd7_400-RA-p1	1	3	1	0	1	1	685.026	2053.06	2053.06	1.3	0.00089	HCD (High Energy Collision Dissociation)	MS2	11.2702	100	41.3856	10333	PelletP3_banda5.raw	F6	62	1	30	23	8.4316e-06
		FALSE	High	Mascot (A7)	Unambiguous	DDKVYIKPSTIPESGFTR		1	cgd7_400-RA-p1	cgd7_400-RA-p1	1	3	1	0	1	1	685.026	2053.06	2053.06	1.84	0.00126	HCD (High Energy Collision Dissociation)	MS2	4.62591	100	41.0305	10390	PelletP3_banda6.raw	F7	50	1	30	23	0.000111538
	FALSE	High	MENLYNSALR	1xDeamidated [N]	1	1	2	cgd7_400-RA-p1	0	1211.57	Not Found	Not Found	Not Found	Not Found	Not Found	High	Not Found	Not Found	Not Found	High	54
		Checked	Confidence	Identifying Node	PSM Ambiguity	Annotated Sequence	Modifications	# Proteins	Master Protein Accessions	Protein Accessions	# Missed Cleavages	Charge	DeltaScore	DeltaCn	Rank	Search Engine Rank	m/z [Da]	MH+ [Da]	Theo. MH+ [Da]	DeltaM [ppm]	Deltam/z [Da]	Activation Type	MS Order	Isolation Interference [%]	Ion Inject Time [ms]	RT [min]	First Scan	Spectrum File	File ID	Ions Score	# Protein Groups	Identity Strict	Identity Relaxed	Expectation Value
		FALSE	High	Mascot (A7)	Unambiguous	MEnLYNSALR	N3(Deamidated)	1	cgd7_400-RA-p1	cgd7_400-RA-p1	0	2	0.537	0	1	1	606.293	1211.58	1211.57	5.49	0.00333	HCD (High Energy Collision Dissociation)	MS2	24.3477	100	41.4317	10352	PelletP3_banda5.raw	F6	54	1	28	21	3.04198e-05
	FALSE	High	SNNQSTSEELLSMK	1xDeamidated [N/Q]; 1xOxidation [M13]	1	1	2	cgd7_400-RA-p1	0	1584.71	Not Found	Not Found	Not Found	Not Found	Not Found	High	Not Found	Not Found	Not Found	High	53
		Checked	Confidence	Identifying Node	PSM Ambiguity	Annotated Sequence	Modifications	# Proteins	Master Protein Accessions	Protein Accessions	# Missed Cleavages	Charge	DeltaScore	DeltaCn	Rank	Search Engine Rank	m/z [Da]	MH+ [Da]	Theo. MH+ [Da]	DeltaM [ppm]	Deltam/z [Da]	Activation Type	MS Order	Isolation Interference [%]	Ion Inject Time [ms]	RT [min]	First Scan	Spectrum File	File ID	Ions Score	# Protein Groups	Identity Strict	Identity Relaxed	Expectation Value
		FALSE	High	Mascot (A7)	Ambiguous	SNNqSTSEELLSmK	Q4(Deamidated); M13(Oxidation)	1	cgd7_400-RA-p1	cgd7_400-RA-p1	0	2	0.0189	0	1	1	792.867	1584.73	1584.71	13	0.0103	HCD (High Energy Collision Dissociation)	MS2	46.2628	100	36.3835	8199	PelletP3_banda5.raw	F6	53	1	29	22	4.20767e-05
		FALSE	High	Mascot (A7)	Ambiguous	SNnQSTSEELLSmK	N3(Deamidated); M13(Oxidation)	1	cgd7_400-RA-p1	cgd7_400-RA-p1	0	2		0.0189	2	2	792.867	1584.73	1584.71	13	0.0103	HCD (High Energy Collision Dissociation)	MS2	46.2628	100	36.3835	8199	PelletP3_banda5.raw	F6	52	1	29	22	6.44231e-05
	FALSE	High	SSNAMMVILSGNEESVDK	1xOxidation [M6]	1	1	1	cgd7_400-RA-p1	0	1926.88	Not Found	Not Found	Not Found	Not Found	Not Found	High	Not Found	Not Found	Not Found	High	53
		Checked	Confidence	Identifying Node	PSM Ambiguity	Annotated Sequence	Modifications	# Proteins	Master Protein Accessions	Protein Accessions	# Missed Cleavages	Charge	DeltaScore	DeltaCn	Rank	Search Engine Rank	m/z [Da]	MH+ [Da]	Theo. MH+ [Da]	DeltaM [ppm]	Deltam/z [Da]	Activation Type	MS Order	Isolation Interference [%]	Ion Inject Time [ms]	RT [min]	First Scan	Spectrum File	File ID	Ions Score	# Protein Groups	Identity Strict	Identity Relaxed	Expectation Value
		FALSE	High	Mascot (A7)	Unambiguous	SSNAMmVILSGNEESVDK	M6(Oxidation)	1	cgd7_400-RA-p1	cgd7_400-RA-p1	0	3	0.0943	0	1	1	642.967	1926.89	1926.88	3.62	0.00232	HCD (High Energy Collision Dissociation)	MS2	27.4296	100	45.5091	12025	PelletP3_banda5.raw	F6	53	1	29	22	5.05974e-05
	FALSE	High	SSNAMMVILSGNEESVDK	2xOxidation [M5; M6]	1	1	1	cgd7_400-RA-p1	0	1942.87	Not Found	Not Found	Not Found	Not Found	Not Found	High	Not Found	Not Found	Not Found	High	52
		Checked	Confidence	Identifying Node	PSM Ambiguity	Annotated Sequence	Modifications	# Proteins	Master Protein Accessions	Protein Accessions	# Missed Cleavages	Charge	DeltaScore	DeltaCn	Rank	Search Engine Rank	m/z [Da]	MH+ [Da]	Theo. MH+ [Da]	DeltaM [ppm]	Deltam/z [Da]	Activation Type	MS Order	Isolation Interference [%]	Ion Inject Time [ms]	RT [min]	First Scan	Spectrum File	File ID	Ions Score	# Protein Groups	Identity Strict	Identity Relaxed	Expectation Value
		FALSE	High	Mascot (A7)	Unambiguous	SSNAmmVILSGNEESVDK	M5(Oxidation); M6(Oxidation)	1	cgd7_400-RA-p1	cgd7_400-RA-p1	0	2	0.9038	0	1	1	971.943	1942.88	1942.87	2.88	0.0028	HCD (High Energy Collision Dissociation)	MS2	0	100	38.8974	9275	PelletP3_banda5.raw	F6	52	1	29	22	5.10092e-05
	FALSE	High	NPGEHGHPDSMITTSTTK		1	1	1	cgd7_400-RA-p1	0	1909.87	Not Found	Not Found	Not Found	Not Found	Not Found	High	Not Found	Not Found	Not Found	High	45
	FALSE	High	MENLYNSALRK		1	1	1	cgd7_400-RA-p1	1	1338.68	Not Found	Not Found	Not Found	Not Found	Not Found	High	Not Found	Not Found	Not Found	High	43
	FALSE	High	MENLYNSALRK	1xOxidation [M1]	1	1	1	cgd7_400-RA-p1	1	1354.68	Not Found	Not Found	Not Found	Not Found	Not Found	High	Not Found	Not Found	Not Found	High	41
	FALSE	High	MENLYNSALR	1xDeamidated [N6]; 1xOxidation [M1]	1	1	1	cgd7_400-RA-p1	0	1227.57	Not Found	Not Found	Not Found	Not Found	Not Found	High	Not Found	Not Found	Not Found	High	41
	FALSE	High	RPTAYSSPAIIA		1	1	1	cgd7_400-RA-p1	0	1246.68	Not Found	Not Found	Not Found	Not Found	Not Found	Not Found	High	Not Found	Not Found	High	36
FALSE	Master Protein	cgd8_2930-RA-p1	transcript=cgd8_2930-RA | gene=cgd8_2930 | organism=Cryptosporidium_parvum_Iowa_II | gene_product=GTpase_translation_elongation_factor_2 | transcript_product=GTpase_translation_elongation_factor_2 | location=CM000436:771589-774087(-) | protein_length=832 | sequence_SO=chromosome | SO=protein_coding | is_pseudo=false	12	8	10	8	832	92.7	6.51	305	8	Not Found	Not Found	High	Not Found	High	Not Found	Not Found	Not Found	Not Found	1
	Checked	Confidence	Sequence	Modifications	# Protein Groups	# Proteins	# PSMs	Master Protein Accessions	# Missed Cleavages	Theo. MH+ [Da]	Found in Sample: [S1] F1: Sample	Found in Sample: [S2] F2: Sample	Found in Sample: [S3] F3: Sample	Found in Sample: [S4] F4: Sample	Found in Sample: [S5] F5: Sample	Found in Sample: [S6] F6: Sample	Found in Sample: [S7] F7: Sample	Found in Sample: [S8] F8: Sample	Found in Sample: [S9] F9: Sample	Confidence (by Search Engine): Mascot	Ions Score (by Search Engine): Mascot
	FALSE	High	VFSGTVATGQK		1	1	2	cgd8_2930-RA-p1	0	1094.58	Not Found	Not Found	High	Not Found	High	Not Found	Not Found	Not Found	Not Found	High	62
		Checked	Confidence	Identifying Node	PSM Ambiguity	Annotated Sequence	Modifications	# Proteins	Master Protein Accessions	Protein Accessions	# Missed Cleavages	Charge	DeltaScore	DeltaCn	Rank	Search Engine Rank	m/z [Da]	MH+ [Da]	Theo. MH+ [Da]	DeltaM [ppm]	Deltam/z [Da]	Activation Type	MS Order	Isolation Interference [%]	Ion Inject Time [ms]	RT [min]	First Scan	Spectrum File	File ID	Ions Score	# Protein Groups	Identity Strict	Identity Relaxed	Expectation Value
		FALSE	High	Mascot (A7)	Unambiguous	VFSGTVATGQK		1	cgd8_2930-RA-p1	cgd8_2930-RA-p1	0	2	0.9032	0	1	1	547.796	1094.58	1094.58	0.21	0.00011	HCD (High Energy Collision Dissociation)	MS2	29.3281	100	32.6998	6708	PelletP3_banda2bis.raw	F3	62	1	29	22	5.13322e-06
		FALSE	High	Mascot (A7)	Unambiguous	VFSGTVATGQK		1	cgd8_2930-RA-p1	cgd8_2930-RA-p1	0	2	0.9032	0	1	1	547.796	1094.59	1094.58	1.21	0.00066	HCD (High Energy Collision Dissociation)	MS2	39.0893	100	32.8751	6895	PelletP3_banda4.raw	F5	62	1	29	22	5.21204e-06
	FALSE	High	YSVSPVVR		1	1	1	cgd8_2930-RA-p1	0	906.504	Not Found	Not Found	Not Found	Not Found	High	Not Found	Not Found	Not Found	Not Found	High	60
		Checked	Confidence	Identifying Node	PSM Ambiguity	Annotated Sequence	Modifications	# Proteins	Master Protein Accessions	Protein Accessions	# Missed Cleavages	Charge	DeltaScore	DeltaCn	Rank	Search Engine Rank	m/z [Da]	MH+ [Da]	Theo. MH+ [Da]	DeltaM [ppm]	Deltam/z [Da]	Activation Type	MS Order	Isolation Interference [%]	Ion Inject Time [ms]	RT [min]	First Scan	Spectrum File	File ID	Ions Score	# Protein Groups	Identity Strict	Identity Relaxed	Expectation Value
		FALSE	High	Mascot (A7)	Unambiguous	YSVSPVVR		1	cgd8_2930-RA-p1	cgd8_2930-RA-p1	0	2	0.8833	0	1	1	453.756	906.505	906.504	0.58	0.00026	HCD (High Energy Collision Dissociation)	MS2	32.7871	100	35.5223	8081	PelletP3_banda4.raw	F5	60	1	28	21	8.39208e-06
	FALSE	High	SGTITTSETAHNIASMK	1xOxidation [M16]	1	1	1	cgd8_2930-RA-p1	0	1764.84	Not Found	Not Found	High	Not Found	Not Found	Not Found	Not Found	Not Found	Not Found	High	55
		Checked	Confidence	Identifying Node	PSM Ambiguity	Annotated Sequence	Modifications	# Proteins	Master Protein Accessions	Protein Accessions	# Missed Cleavages	Charge	DeltaScore	DeltaCn	Rank	Search Engine Rank	m/z [Da]	MH+ [Da]	Theo. MH+ [Da]	DeltaM [ppm]	Deltam/z [Da]	Activation Type	MS Order	Isolation Interference [%]	Ion Inject Time [ms]	RT [min]	First Scan	Spectrum File	File ID	Ions Score	# Protein Groups	Identity Strict	Identity Relaxed	Expectation Value
		FALSE	High	Mascot (A7)	Unambiguous	SGTITTSETAHNIASmK	M16(Oxidation)	1	cgd8_2930-RA-p1	cgd8_2930-RA-p1	0	3	1	0	1	1	588.953	1764.85	1764.84	1.2	0.00071	HCD (High Energy Collision Dissociation)	MS2	6.30483	100	33.022	6847	PelletP3_banda2bis.raw	F3	55	1	31	24	4.03898e-05
	FALSE	High	GAGQITPTCR	1xCarbamidomethyl [C9]	1	1	1	cgd8_2930-RA-p1	0	1060.52	Not Found	Not Found	Not Found	Not Found	High	Not Found	Not Found	Not Found	Not Found	High	44
	FALSE	High	NMSVIAHVDHGK		1	1	2	cgd8_2930-RA-p1	0	1307.65	Not Found	Not Found	High	Not Found	High	Not Found	Not Found	Not Found	Not Found	High	43
	FALSE	High	YRVENLYEGPQDDETAK		1	1	1	cgd8_2930-RA-p1	1	2026.94	Not Found	Not Found	High	Not Found	Not Found	Not Found	Not Found	Not Found	Not Found	High	38
	FALSE	High	IRPVLHVNKVDR		1	1	1	cgd8_2930-RA-p1	1	1445.87	Not Found	Not Found	High	Not Found	Not Found	Not Found	Not Found	Not Found	Not Found	High	32
	FALSE	High	ALVDKPLLK		1	1	1	cgd8_2930-RA-p1	0	996.645	Not Found	Not Found	High	Not Found	Not Found	Not Found	Not Found	Not Found	Not Found	High	27
FALSE	Master Protein	cgd7_480-RA-p1	transcript=cgd7_480-RA | gene=cgd7_480 | organism=Cryptosporidium_parvum_Iowa_II | gene_product=L-lactate/malate_dehydrogenase | transcript_product=L-lactate/malate_dehydrogenase | location=CM000435:117820-118785(-) | protein_length=321 | sequence_SO=chromosome | SO=protein_coding | is_pseudo=false	27	7	9	7	321	33.9	6.23	313	7	Not Found	Not Found	Not Found	Not Found	Not Found	High	High	Not Found	Not Found	1
	Checked	Confidence	Sequence	Modifications	# Protein Groups	# Proteins	# PSMs	Master Protein Accessions	# Missed Cleavages	Theo. MH+ [Da]	Found in Sample: [S1] F1: Sample	Found in Sample: [S2] F2: Sample	Found in Sample: [S3] F3: Sample	Found in Sample: [S4] F4: Sample	Found in Sample: [S5] F5: Sample	Found in Sample: [S6] F6: Sample	Found in Sample: [S7] F7: Sample	Found in Sample: [S8] F8: Sample	Found in Sample: [S9] F9: Sample	Confidence (by Search Engine): Mascot	Ions Score (by Search Engine): Mascot
	FALSE	High	ILDSVAEGVK		1	1	2	cgd7_480-RA-p1	0	1030.58	Not Found	Not Found	Not Found	Not Found	Not Found	High	High	Not Found	Not Found	High	79
		Checked	Confidence	Identifying Node	PSM Ambiguity	Annotated Sequence	Modifications	# Proteins	Master Protein Accessions	Protein Accessions	# Missed Cleavages	Charge	DeltaScore	DeltaCn	Rank	Search Engine Rank	m/z [Da]	MH+ [Da]	Theo. MH+ [Da]	DeltaM [ppm]	Deltam/z [Da]	Activation Type	MS Order	Isolation Interference [%]	Ion Inject Time [ms]	RT [min]	First Scan	Spectrum File	File ID	Ions Score	# Protein Groups	Identity Strict	Identity Relaxed	Expectation Value
		FALSE	High	Mascot (A7)	Unambiguous	ILDSVAEGVK		1	cgd7_480-RA-p1	cgd7_480-RA-p1	0	2	0.7975	0	1	1	515.794	1030.58	1030.58	2.28	0.00117	HCD (High Energy Collision Dissociation)	MS2	26.0095	100	37.6383	8736	PelletP3_banda5.raw	F6	79	1	30	23	1.67705e-07
	FALSE	High	VCGMAGVLDSSR	1xCarbamidomethyl [C2]; 1xOxidation [M4]	1	1	1	cgd7_480-RA-p1	0	1267.58	Not Found	Not Found	Not Found	Not Found	Not Found	High	Not Found	Not Found	Not Found	High	70
		Checked	Confidence	Identifying Node	PSM Ambiguity	Annotated Sequence	Modifications	# Proteins	Master Protein Accessions	Protein Accessions	# Missed Cleavages	Charge	DeltaScore	DeltaCn	Rank	Search Engine Rank	m/z [Da]	MH+ [Da]	Theo. MH+ [Da]	DeltaM [ppm]	Deltam/z [Da]	Activation Type	MS Order	Isolation Interference [%]	Ion Inject Time [ms]	RT [min]	First Scan	Spectrum File	File ID	Ions Score	# Protein Groups	Identity Strict	Identity Relaxed	Expectation Value
		FALSE	High	Mascot (A7)	Unambiguous	VcGmAGVLDSSR	C2(Carbamidomethyl); M4(Oxidation)	1	cgd7_480-RA-p1	cgd7_480-RA-p1	0	2	0.7714	0	1	1	634.292	1267.58	1267.58	-0.85	-0.00054	HCD (High Energy Collision Dissociation)	MS2	15.7513	100	34.2535	7314	PelletP3_banda5.raw	F6	70	1	27	20	5.36029e-07
	FALSE	High	LLGESINEVNTISK		1	1	1	cgd7_480-RA-p1	0	1516.82	Not Found	Not Found	Not Found	Not Found	Not Found	High	Not Found	Not Found	Not Found	High	62
		Checked	Confidence	Identifying Node	PSM Ambiguity	Annotated Sequence	Modifications	# Proteins	Master Protein Accessions	Protein Accessions	# Missed Cleavages	Charge	DeltaScore	DeltaCn	Rank	Search Engine Rank	m/z [Da]	MH+ [Da]	Theo. MH+ [Da]	DeltaM [ppm]	Deltam/z [Da]	Activation Type	MS Order	Isolation Interference [%]	Ion Inject Time [ms]	RT [min]	First Scan	Spectrum File	File ID	Ions Score	# Protein Groups	Identity Strict	Identity Relaxed	Expectation Value
		FALSE	High	Mascot (A7)	Unambiguous	LLGESINEVNTISK		1	cgd7_480-RA-p1	cgd7_480-RA-p1	0	2	1	0	1	1	758.915	1516.82	1516.82	0.8	0.00061	HCD (High Energy Collision Dissociation)	MS2	25.5992	100	43.1643	11078	PelletP3_banda5.raw	F6	62	1	29	22	5.85095e-06
	FALSE	High	AVVPCSAFCSNHYGVK	2xCarbamidomethyl [C5; C9]	1	1	1	cgd7_480-RA-p1	0	1795.83	Not Found	Not Found	Not Found	Not Found	Not Found	High	Not Found	Not Found	Not Found	High	58
		Checked	Confidence	Identifying Node	PSM Ambiguity	Annotated Sequence	Modifications	# Proteins	Master Protein Accessions	Protein Accessions	# Missed Cleavages	Charge	DeltaScore	DeltaCn	Rank	Search Engine Rank	m/z [Da]	MH+ [Da]	Theo. MH+ [Da]	DeltaM [ppm]	Deltam/z [Da]	Activation Type	MS Order	Isolation Interference [%]	Ion Inject Time [ms]	RT [min]	First Scan	Spectrum File	File ID	Ions Score	# Protein Groups	Identity Strict	Identity Relaxed	Expectation Value
		FALSE	High	Mascot (A7)	Unambiguous	AVVPcSAFcSNHYGVK	C5(Carbamidomethyl); C9(Carbamidomethyl)	1	cgd7_480-RA-p1	cgd7_480-RA-p1	0	3	1	0	1	1	599.281	1795.83	1795.83	1.69	0.00101	HCD (High Energy Collision Dissociation)	MS2	16.6228	100	39.1644	9389	PelletP3_banda5.raw	F6	58	1	29	22	1.46769e-05
	FALSE	High	VCGMAGVLDSSR	1xCarbamidomethyl [C2]	1	1	1	cgd7_480-RA-p1	0	1251.58	Not Found	Not Found	Not Found	Not Found	Not Found	Not Found	High	Not Found	Not Found	High	51
		Checked	Confidence	Identifying Node	PSM Ambiguity	Annotated Sequence	Modifications	# Proteins	Master Protein Accessions	Protein Accessions	# Missed Cleavages	Charge	DeltaScore	DeltaCn	Rank	Search Engine Rank	m/z [Da]	MH+ [Da]	Theo. MH+ [Da]	DeltaM [ppm]	Deltam/z [Da]	Activation Type	MS Order	Isolation Interference [%]	Ion Inject Time [ms]	RT [min]	First Scan	Spectrum File	File ID	Ions Score	# Protein Groups	Identity Strict	Identity Relaxed	Expectation Value
		FALSE	High	Mascot (A7)	Unambiguous	VcGMAGVLDSSR	C2(Carbamidomethyl)	1	cgd7_480-RA-p1	cgd7_480-RA-p1	0	2	0.8431	0	1	1	626.296	1251.58	1251.58	2.29	0.00143	HCD (High Energy Collision Dissociation)	MS2	14.0493	100	40.5676	10194	PelletP3_banda6.raw	F7	51	1	29	22	5.95769e-05
	FALSE	High	GIYMGVPTIIGK		1	1	1	cgd7_480-RA-p1	0	1248.7	Not Found	Not Found	Not Found	Not Found	Not Found	High	Not Found	Not Found	Not Found	High	41
	FALSE	High	VSGLPHNK		1	1	1	cgd7_480-RA-p1	0	851.473	Not Found	Not Found	Not Found	Not Found	Not Found	High	Not Found	Not Found	Not Found	High	34
	FALSE	High	TGTAYFAPAAAAVK		1	1	1	cgd7_480-RA-p1	0	1338.71	Not Found	Not Found	Not Found	Not Found	Not Found	Not Found	High	Not Found	Not Found	High	29
FALSE	Master Protein	cgd6_120-RA-p1	transcript=cgd6_120-RA | gene=cgd6_120 | organism=Cryptosporidium_parvum_Iowa_II | gene_product=Disulfide-isomerase,_signal_peptide_plus_ER_retention_motif | transcript_product=Disulfide-isomerase,_signal_peptide_plus_ER_retention_motif | location=CM000434:31940-33385(+) | protein_length=481 | sequence_SO=chromosome | SO=protein_coding | is_pseudo=false	18	7	10	7	481	53.8	5.48	278	7	Not Found	Not Found	Not Found	Not Found	High	High	High	Not Found	Not Found	1
	Checked	Confidence	Sequence	Modifications	# Protein Groups	# Proteins	# PSMs	Master Protein Accessions	# Missed Cleavages	Theo. MH+ [Da]	Found in Sample: [S1] F1: Sample	Found in Sample: [S2] F2: Sample	Found in Sample: [S3] F3: Sample	Found in Sample: [S4] F4: Sample	Found in Sample: [S5] F5: Sample	Found in Sample: [S6] F6: Sample	Found in Sample: [S7] F7: Sample	Found in Sample: [S8] F8: Sample	Found in Sample: [S9] F9: Sample	Confidence (by Search Engine): Mascot	Ions Score (by Search Engine): Mascot
	FALSE	High	TIFASSSSAFVGR		1	1	2	cgd6_120-RA-p1	0	1329.68	Not Found	Not Found	Not Found	Not Found	High	Not Found	High	Not Found	Not Found	High	77
		Checked	Confidence	Identifying Node	PSM Ambiguity	Annotated Sequence	Modifications	# Proteins	Master Protein Accessions	Protein Accessions	# Missed Cleavages	Charge	DeltaScore	DeltaCn	Rank	Search Engine Rank	m/z [Da]	MH+ [Da]	Theo. MH+ [Da]	DeltaM [ppm]	Deltam/z [Da]	Activation Type	MS Order	Isolation Interference [%]	Ion Inject Time [ms]	RT [min]	First Scan	Spectrum File	File ID	Ions Score	# Protein Groups	Identity Strict	Identity Relaxed	Expectation Value
		FALSE	High	Mascot (A7)	Unambiguous	TIFASSSSAFVGR		1	cgd6_120-RA-p1	cgd6_120-RA-p1	0	2	1	0	1	1	665.343	1329.68	1329.68	-0.56	-0.00037	HCD (High Energy Collision Dissociation)	MS2	2.75357	22.183	43.079	11394	PelletP3_banda4.raw	F5	77	1	30	23	2.16366e-07
		FALSE	High	Mascot (A7)	Unambiguous	TIFASSSSAFVGR		1	cgd6_120-RA-p1	cgd6_120-RA-p1	0	2	0.9818	0	1	1	665.341	1329.68	1329.68	-3.13	-0.00208	HCD (High Energy Collision Dissociation)	MS2	12.6321	100	43.3641	11380	PelletP3_banda6.raw	F7	55	1	30	23	3.08276e-05
	FALSE	High	TPIPYDGKR		1	1	1	cgd6_120-RA-p1	1	1046.56	Not Found	Not Found	Not Found	Not Found	High	Not Found	Not Found	Not Found	Not Found	High	58
		Checked	Confidence	Identifying Node	PSM Ambiguity	Annotated Sequence	Modifications	# Proteins	Master Protein Accessions	Protein Accessions	# Missed Cleavages	Charge	DeltaScore	DeltaCn	Rank	Search Engine Rank	m/z [Da]	MH+ [Da]	Theo. MH+ [Da]	DeltaM [ppm]	Deltam/z [Da]	Activation Type	MS Order	Isolation Interference [%]	Ion Inject Time [ms]	RT [min]	First Scan	Spectrum File	File ID	Ions Score	# Protein Groups	Identity Strict	Identity Relaxed	Expectation Value
		FALSE	High	Mascot (A7)	Unambiguous	TPIPYDGKR		1	cgd6_120-RA-p1	cgd6_120-RA-p1	1	2	0.931	0	1	1	523.785	1046.56	1046.56	0.58	0.0003	HCD (High Energy Collision Dissociation)	MS2	14.5292	49.523	31.7101	6370	PelletP3_banda4.raw	F5	58	1	31	24	2.22519e-05
	FALSE	High	SEPIPAEQSGPVTVVVGK		1	1	1	cgd6_120-RA-p1	0	1793.96	Not Found	Not Found	Not Found	Not Found	High	Not Found	Not Found	Not Found	Not Found	High	41
	FALSE	High	QVSEGKHELSIK		1	1	1	cgd6_120-RA-p1	1	1354.73	Not Found	Not Found	Not Found	Not Found	High	Not Found	Not Found	Not Found	Not Found	High	39
	FALSE	High	FDSVEPLKEFMK		1	1	1	cgd6_120-RA-p1	1	1469.73	Not Found	Not Found	Not Found	Not Found	High	Not Found	Not Found	Not Found	Not Found	High	38
	FALSE	High	QVSEGKHELSIK	1xGln->pyro-Glu [N-Term]	1	1	1	cgd6_120-RA-p1	1	1337.71	Not Found	Not Found	Not Found	Not Found	High	Not Found	Not Found	Not Found	Not Found	High	35
	FALSE	High	FFSGIDSVQNYSGAR		1	1	2	cgd6_120-RA-p1	0	1647.78	Not Found	Not Found	Not Found	Not Found	High	High	Not Found	Not Found	Not Found	High	33
	FALSE	High	TFEEIVFR		1	1	1	cgd6_120-RA-p1	0	1040.54	Not Found	Not Found	Not Found	Not Found	High	Not Found	Not Found	Not Found	Not Found	High	28
FALSE	Master Protein	cgd5_3160-RA-p1	transcript=cgd5_3160-RA | gene=cgd5_3160 | organism=Cryptosporidium_parvum_Iowa_II | gene_product=Actin | transcript_product=Actin | location=CM000433:735608-736738(-) | protein_length=376 | sequence_SO=chromosome | SO=protein_coding | is_pseudo=false	23	7	18	7	376	42.1	5.34	527	7	High	High	Not Found	Not Found	High	High	High	High	High	1
	Checked	Confidence	Sequence	Modifications	# Protein Groups	# Proteins	# PSMs	Master Protein Accessions	# Missed Cleavages	Theo. MH+ [Da]	Found in Sample: [S1] F1: Sample	Found in Sample: [S2] F2: Sample	Found in Sample: [S3] F3: Sample	Found in Sample: [S4] F4: Sample	Found in Sample: [S5] F5: Sample	Found in Sample: [S6] F6: Sample	Found in Sample: [S7] F7: Sample	Found in Sample: [S8] F8: Sample	Found in Sample: [S9] F9: Sample	Confidence (by Search Engine): Mascot	Ions Score (by Search Engine): Mascot
	FALSE	High	EEYDESGPSIVHR		1	1	2	cgd5_3160-RA-p1	0	1517.69	Not Found	Not Found	Not Found	Not Found	High	Not Found	Not Found	Not Found	Not Found	High	70
		Checked	Confidence	Identifying Node	PSM Ambiguity	Annotated Sequence	Modifications	# Proteins	Master Protein Accessions	Protein Accessions	# Missed Cleavages	Charge	DeltaScore	DeltaCn	Rank	Search Engine Rank	m/z [Da]	MH+ [Da]	Theo. MH+ [Da]	DeltaM [ppm]	Deltam/z [Da]	Activation Type	MS Order	Isolation Interference [%]	Ion Inject Time [ms]	RT [min]	First Scan	Spectrum File	File ID	Ions Score	# Protein Groups	Identity Strict	Identity Relaxed	Expectation Value
		FALSE	High	Mascot (A7)	Unambiguous	EEYDESGPSIVHR		1	cgd5_3160-RA-p1	cgd5_3160-RA-p1	0	2	1	0	1	1	759.346	1517.69	1517.69	-0.63	-0.00048	HCD (High Energy Collision Dissociation)	MS2	48.222	100	35.4117	8030	PelletP3_banda4.raw	F5	70	1	27	20	6.01001e-07
		FALSE	High	Mascot (A7)	Unambiguous	EEYDESGPSIVHR		1	cgd5_3160-RA-p1	cgd5_3160-RA-p1	0	3	1	0	1	1	506.567	1517.69	1517.69	-0.36	-0.00018	HCD (High Energy Collision Dissociation)	MS2	40.2711	65.416	35.4539	8050	PelletP3_banda4.raw	F5	64	1	27	20	2.37069e-06
	FALSE	High	EEYDESGPSIVHR	1xDehydrated [N-Term]	1	1	3	cgd5_3160-RA-p1	0	1499.68	High	Not Found	Not Found	Not Found	Not Found	High	Not Found	Not Found	High	High	70
		Checked	Confidence	Identifying Node	PSM Ambiguity	Annotated Sequence	Modifications	# Proteins	Master Protein Accessions	Protein Accessions	# Missed Cleavages	Charge	DeltaScore	DeltaCn	Rank	Search Engine Rank	m/z [Da]	MH+ [Da]	Theo. MH+ [Da]	DeltaM [ppm]	Deltam/z [Da]	Activation Type	MS Order	Isolation Interference [%]	Ion Inject Time [ms]	RT [min]	First Scan	Spectrum File	File ID	Ions Score	# Protein Groups	Identity Strict	Identity Relaxed	Expectation Value
		FALSE	High	Mascot (A7)	Unambiguous	eEYDESGPSIVHR	N-Term(Dehydrated)	1	cgd5_3160-RA-p1	cgd5_3160-RA-p1	0	2	0.9143	0	1	1	750.341	1499.67	1499.68	-1.41	-0.00106	HCD (High Energy Collision Dissociation)	MS2	0	100	39.4418	8640	PelletP3_banda8.raw	F9	70	1	27	21	6.28551e-07
		FALSE	High	Mascot (A7)	Unambiguous	eEYDESGPSIVHR	N-Term(Dehydrated)	1	cgd5_3160-RA-p1	cgd5_3160-RA-p1	0	2	0.9091	0	1	1	750.341	1499.67	1499.68	-1.33	-0.001	HCD (High Energy Collision Dissociation)	MS2	0	100	39.0837	8517	PelletP3_banda1.raw	F1	55	1	27	21	2.12981e-05
	FALSE	High	CPEALFQPGFLGK	1xCarbamidomethyl [C1]	1	1	1	cgd5_3160-RA-p1	0	1463.74	Not Found	Not Found	Not Found	Not Found	High	Not Found	Not Found	Not Found	Not Found	High	53
		Checked	Confidence	Identifying Node	PSM Ambiguity	Annotated Sequence	Modifications	# Proteins	Master Protein Accessions	Protein Accessions	# Missed Cleavages	Charge	DeltaScore	DeltaCn	Rank	Search Engine Rank	m/z [Da]	MH+ [Da]	Theo. MH+ [Da]	DeltaM [ppm]	Deltam/z [Da]	Activation Type	MS Order	Isolation Interference [%]	Ion Inject Time [ms]	RT [min]	First Scan	Spectrum File	File ID	Ions Score	# Protein Groups	Identity Strict	Identity Relaxed	Expectation Value
		FALSE	High	Mascot (A7)	Unambiguous	cPEALFQPGFLGK	C1(Carbamidomethyl)	1	cgd5_3160-RA-p1	cgd5_3160-RA-p1	0	2	1	0	1	1	732.369	1463.73	1463.74	-2.5	-0.00183	HCD (High Energy Collision Dissociation)	MS2	4.53399	100	49.4868	14128	PelletP3_banda4.raw	F5	53	1	31	24	6.07927e-05
	FALSE	High	VAPEEHPVLLTEAPMNPK		1	1	1	cgd5_3160-RA-p1	0	1972.02	Not Found	Not Found	Not Found	Not Found	High	Not Found	Not Found	Not Found	Not Found	High	52
		Checked	Confidence	Identifying Node	PSM Ambiguity	Annotated Sequence	Modifications	# Proteins	Master Protein Accessions	Protein Accessions	# Missed Cleavages	Charge	DeltaScore	DeltaCn	Rank	Search Engine Rank	m/z [Da]	MH+ [Da]	Theo. MH+ [Da]	DeltaM [ppm]	Deltam/z [Da]	Activation Type	MS Order	Isolation Interference [%]	Ion Inject Time [ms]	RT [min]	First Scan	Spectrum File	File ID	Ions Score	# Protein Groups	Identity Strict	Identity Relaxed	Expectation Value
		FALSE	High	Mascot (A7)	Unambiguous	VAPEEHPVLLTEAPMNPK		1	cgd5_3160-RA-p1	cgd5_3160-RA-p1	0	3	0.9423	0	1	1	658.011	1972.02	1972.02	-0.95	-0.00062	HCD (High Energy Collision Dissociation)	MS2	0	100	40.9038	10444	PelletP3_banda4.raw	F5	52	1	31	24	8.34322e-05
	FALSE	High	IWHHTFYNELR		1	1	1	cgd5_3160-RA-p1	0	1515.75	Not Found	Not Found	Not Found	Not Found	High	Not Found	Not Found	Not Found	Not Found	High	41
	FALSE	High	MPGVMVGMDQK		1	1	1	cgd5_3160-RA-p1	0	1192.55	Not Found	Not Found	Not Found	Not Found	High	Not Found	Not Found	Not Found	Not Found	High	40
	FALSE	High	GYSFTTTAER		1	1	7	cgd5_3160-RA-p1	0	1132.53	High	High	Not Found	Not Found	High	High	High	High	High	High	39
	FALSE	High	VAPEEHPVLLTEAPMNPK	1xOxidation [M15]	1	1	1	cgd5_3160-RA-p1	0	1988.02	Not Found	Not Found	Not Found	Not Found	Not Found	High	Not Found	Not Found	Not Found	High	37
	FALSE	High	ELTSLAPSTMK		1	1	1	cgd5_3160-RA-p1	0	1177.61	Not Found	Not Found	Not Found	Not Found	Not Found	High	Not Found	Not Found	Not Found	High	34
FALSE	Master Protein	cgd4_1940-RA-p1	transcript=cgd4_1940-RA | gene=cgd4_1940 | organism=Cryptosporidium_parvum_Iowa_II | gene_product=Nucleoside_diphosphate_kinase | transcript_product=Nucleoside_diphosphate_kinase | location=CM000432:479468-479920(+) | protein_length=150 | sequence_SO=chromosome | SO=protein_coding | is_pseudo=false	33	6	10	6	150	16.8	7.39	303	6	Not Found	Not Found	Not Found	Not Found	Not Found	Not Found	Not Found	High	High	1
	Checked	Confidence	Sequence	Modifications	# Protein Groups	# Proteins	# PSMs	Master Protein Accessions	# Missed Cleavages	Theo. MH+ [Da]	Found in Sample: [S1] F1: Sample	Found in Sample: [S2] F2: Sample	Found in Sample: [S3] F3: Sample	Found in Sample: [S4] F4: Sample	Found in Sample: [S5] F5: Sample	Found in Sample: [S6] F6: Sample	Found in Sample: [S7] F7: Sample	Found in Sample: [S8] F8: Sample	Found in Sample: [S9] F9: Sample	Confidence (by Search Engine): Mascot	Ions Score (by Search Engine): Mascot
	FALSE	High	NLIHGSDSAESAKR		1	1	2	cgd4_1940-RA-p1	1	1484.75	Not Found	Not Found	Not Found	Not Found	Not Found	Not Found	Not Found	High	High	High	63
		Checked	Confidence	Identifying Node	PSM Ambiguity	Annotated Sequence	Modifications	# Proteins	Master Protein Accessions	Protein Accessions	# Missed Cleavages	Charge	DeltaScore	DeltaCn	Rank	Search Engine Rank	m/z [Da]	MH+ [Da]	Theo. MH+ [Da]	DeltaM [ppm]	Deltam/z [Da]	Activation Type	MS Order	Isolation Interference [%]	Ion Inject Time [ms]	RT [min]	First Scan	Spectrum File	File ID	Ions Score	# Protein Groups	Identity Strict	Identity Relaxed	Expectation Value
		FALSE	High	Mascot (A7)	Unambiguous	NLIHGSDSAESAKR		1	cgd4_1940-RA-p1	cgd4_1940-RA-p1	1	3	0.9365	0	1	1	495.588	1484.75	1484.75	2.7	0.00134	HCD (High Energy Collision Dissociation)	MS2	35.5042	100	29.6065	6134	PelletP3_banda7.raw	F8	63	1	30	23	5.97622e-06
	FALSE	High	ADFCQQAGR	1xCarbamidomethyl [C4]	1	1	2	cgd4_1940-RA-p1	0	1052.46	Not Found	Not Found	Not Found	Not Found	Not Found	Not Found	Not Found	High	High	High	60
		Checked	Confidence	Identifying Node	PSM Ambiguity	Annotated Sequence	Modifications	# Proteins	Master Protein Accessions	Protein Accessions	# Missed Cleavages	Charge	DeltaScore	DeltaCn	Rank	Search Engine Rank	m/z [Da]	MH+ [Da]	Theo. MH+ [Da]	DeltaM [ppm]	Deltam/z [Da]	Activation Type	MS Order	Isolation Interference [%]	Ion Inject Time [ms]	RT [min]	First Scan	Spectrum File	File ID	Ions Score	# Protein Groups	Identity Strict	Identity Relaxed	Expectation Value
		FALSE	High	Mascot (A7)	Unambiguous	ADFcQQAGR	C4(Carbamidomethyl)	1	cgd4_1940-RA-p1	cgd4_1940-RA-p1	0	2	0.9833	0	1	1	526.733	1052.46	1052.46	1.17	0.00061	HCD (High Energy Collision Dissociation)	MS2	29.4548	100	32.0554	7086	PelletP3_banda7.raw	F8	60	1	26	19	3.95779e-06
		FALSE	High	Mascot (A7)	Unambiguous	ADFcQQAGR	C4(Carbamidomethyl)	1	cgd4_1940-RA-p1	cgd4_1940-RA-p1	0	2	0.98	0	1	1	526.733	1052.46	1052.46	0.01	0	HCD (High Energy Collision Dissociation)	MS2	18.6027	100	31.9399	5843	PelletP3_banda8.raw	F9	50	1	26	19	4.27024e-05
	FALSE	High	NLIHGSDSAESAK		1	1	1	cgd4_1940-RA-p1	0	1328.64	Not Found	Not Found	Not Found	Not Found	Not Found	Not Found	Not Found	High	Not Found	High	60
		Checked	Confidence	Identifying Node	PSM Ambiguity	Annotated Sequence	Modifications	# Proteins	Master Protein Accessions	Protein Accessions	# Missed Cleavages	Charge	DeltaScore	DeltaCn	Rank	Search Engine Rank	m/z [Da]	MH+ [Da]	Theo. MH+ [Da]	DeltaM [ppm]	Deltam/z [Da]	Activation Type	MS Order	Isolation Interference [%]	Ion Inject Time [ms]	RT [min]	First Scan	Spectrum File	File ID	Ions Score	# Protein Groups	Identity Strict	Identity Relaxed	Expectation Value
		FALSE	High	Mascot (A7)	Unambiguous	NLIHGSDSAESAK		1	cgd4_1940-RA-p1	cgd4_1940-RA-p1	0	2	1	0	1	1	664.829	1328.65	1328.64	4.69	0.00312	HCD (High Energy Collision Dissociation)	MS2	0	100	30.6053	6503	PelletP3_banda7.raw	F8	60	1	29	22	1.06054e-05
	FALSE	High	QVVGEIISR		1	1	1	cgd4_1940-RA-p1	0	1000.58	Not Found	Not Found	Not Found	Not Found	Not Found	Not Found	Not Found	High	Not Found	High	48
	FALSE	High	KMMGSTRPGEAAPGTIR	2xOxidation [M2; M3]	1	1	1	cgd4_1940-RA-p1	1	1791.88	Not Found	Not Found	Not Found	Not Found	Not Found	Not Found	Not Found	High	Not Found	High	36
	FALSE	High	MMGSTRPGEAAPGTIR	2xOxidation [M1; M2]	1	1	2	cgd4_1940-RA-p1	0	1663.79	Not Found	Not Found	Not Found	Not Found	Not Found	Not Found	Not Found	High	High	High	36
	FALSE	High	MMGSTRPGEAAPGTIR	1xOxidation [M2]	1	1	1	cgd4_1940-RA-p1	0	1647.79	Not Found	Not Found	Not Found	Not Found	Not Found	Not Found	Not Found	High	Not Found	High	32
FALSE	Master Protein	cgd2_3330-RA-p1	transcript=cgd2_3330-RA | gene=cgd2_3330 | organism=Cryptosporidium_parvum_Iowa_II | gene_product=Hsp70_protein | transcript_product=Hsp70_protein | location=CM000430:695197-697980(-) | protein_length=927 | sequence_SO=chromosome | SO=protein_coding | is_pseudo=false	8	6	6	6	927	103.3	6.73	247	6	Not Found	High	Not Found	Not Found	Not Found	Not Found	Not Found	Not Found	Not Found	1
	Checked	Confidence	Sequence	Modifications	# Protein Groups	# Proteins	# PSMs	Master Protein Accessions	# Missed Cleavages	Theo. MH+ [Da]	Found in Sample: [S1] F1: Sample	Found in Sample: [S2] F2: Sample	Found in Sample: [S3] F3: Sample	Found in Sample: [S4] F4: Sample	Found in Sample: [S5] F5: Sample	Found in Sample: [S6] F6: Sample	Found in Sample: [S7] F7: Sample	Found in Sample: [S8] F8: Sample	Found in Sample: [S9] F9: Sample	Confidence (by Search Engine): Mascot	Ions Score (by Search Engine): Mascot
	FALSE	High	TATAVSFSTSSPSIVR		1	1	1	cgd2_3330-RA-p1	0	1610.84	Not Found	High	Not Found	Not Found	Not Found	Not Found	Not Found	Not Found	Not Found	High	76
		Checked	Confidence	Identifying Node	PSM Ambiguity	Annotated Sequence	Modifications	# Proteins	Master Protein Accessions	Protein Accessions	# Missed Cleavages	Charge	DeltaScore	DeltaCn	Rank	Search Engine Rank	m/z [Da]	MH+ [Da]	Theo. MH+ [Da]	DeltaM [ppm]	Deltam/z [Da]	Activation Type	MS Order	Isolation Interference [%]	Ion Inject Time [ms]	RT [min]	First Scan	Spectrum File	File ID	Ions Score	# Protein Groups	Identity Strict	Identity Relaxed	Expectation Value
		FALSE	High	Mascot (A7)	Unambiguous	TATAVSFSTSSPSIVR		1	cgd2_3330-RA-p1	cgd2_3330-RA-p1	0	2	0.9474	0	1	1	805.926	1610.84	1610.84	3.49	0.00281	HCD (High Energy Collision Dissociation)	MS2	0	100	41.9658	10602	PelletP3_banda2.raw	F2	76	1	29	22	2.38905e-07
	FALSE	High	GIEIVLNSHSQR		1	1	1	cgd2_3330-RA-p1	0	1352.73	Not Found	High	Not Found	Not Found	Not Found	Not Found	Not Found	Not Found	Not Found	High	66
		Checked	Confidence	Identifying Node	PSM Ambiguity	Annotated Sequence	Modifications	# Proteins	Master Protein Accessions	Protein Accessions	# Missed Cleavages	Charge	DeltaScore	DeltaCn	Rank	Search Engine Rank	m/z [Da]	MH+ [Da]	Theo. MH+ [Da]	DeltaM [ppm]	Deltam/z [Da]	Activation Type	MS Order	Isolation Interference [%]	Ion Inject Time [ms]	RT [min]	First Scan	Spectrum File	File ID	Ions Score	# Protein Groups	Identity Strict	Identity Relaxed	Expectation Value
		FALSE	High	Mascot (A7)	Unambiguous	GIEIVLNSHSQR		1	cgd2_3330-RA-p1	cgd2_3330-RA-p1	0	2	1	0	1	1	676.867	1352.73	1352.73	-0.37	-0.00025	HCD (High Energy Collision Dissociation)	MS2	18.0185	100	37.0312	8468	PelletP3_banda2.raw	F2	66	1	28	21	2.08387e-06
	FALSE	High	EITDVEILGGGIR		1	1	1	cgd2_3330-RA-p1	0	1371.75	Not Found	High	Not Found	Not Found	Not Found	Not Found	Not Found	Not Found	Not Found	High	63
		Checked	Confidence	Identifying Node	PSM Ambiguity	Annotated Sequence	Modifications	# Proteins	Master Protein Accessions	Protein Accessions	# Missed Cleavages	Charge	DeltaScore	DeltaCn	Rank	Search Engine Rank	m/z [Da]	MH+ [Da]	Theo. MH+ [Da]	DeltaM [ppm]	Deltam/z [Da]	Activation Type	MS Order	Isolation Interference [%]	Ion Inject Time [ms]	RT [min]	First Scan	Spectrum File	File ID	Ions Score	# Protein Groups	Identity Strict	Identity Relaxed	Expectation Value
		FALSE	High	Mascot (A7)	Unambiguous	EITDVEILGGGIR		1	cgd2_3330-RA-p1	cgd2_3330-RA-p1	0	2	0.6984	0	1	1	686.38	1371.75	1371.75	3.49	0.0024	HCD (High Energy Collision Dissociation)	MS2	17.0424	100	47.7076	13025	PelletP3_banda2.raw	F2	63	1	29	22	4.28704e-06
	FALSE	High	NSLEALIYDNR		1	1	1	cgd2_3330-RA-p1	0	1307.66	Not Found	High	Not Found	Not Found	Not Found	Not Found	Not Found	Not Found	Not Found	High	62
		Checked	Confidence	Identifying Node	PSM Ambiguity	Annotated Sequence	Modifications	# Proteins	Master Protein Accessions	Protein Accessions	# Missed Cleavages	Charge	DeltaScore	DeltaCn	Rank	Search Engine Rank	m/z [Da]	MH+ [Da]	Theo. MH+ [Da]	DeltaM [ppm]	Deltam/z [Da]	Activation Type	MS Order	Isolation Interference [%]	Ion Inject Time [ms]	RT [min]	First Scan	Spectrum File	File ID	Ions Score	# Protein Groups	Identity Strict	Identity Relaxed	Expectation Value
		FALSE	High	Mascot (A7)	Unambiguous	NSLEALIYDNR		1	cgd2_3330-RA-p1	cgd2_3330-RA-p1	0	2	0.8226	0	1	1	654.336	1307.66	1307.66	4.18	0.00274	HCD (High Energy Collision Dissociation)	MS2	15.7078	100	47.1072	12777	PelletP3_banda2.raw	F2	62	1	30	23	7.23308e-06
	FALSE	High	LFGEDALGSMVR		1	1	1	cgd2_3330-RA-p1	0	1294.65	Not Found	High	Not Found	Not Found	Not Found	Not Found	Not Found	Not Found	Not Found	High	49
	FALSE	High	QSELKPTDSPVLLR	1xDeamidated [Q1]; 1xGln->pyro-Glu [N-Term]	1	1	1	cgd2_3330-RA-p1	0	1566.84	Not Found	High	Not Found	Not Found	Not Found	Not Found	Not Found	Not Found	Not Found	High	35
FALSE	Master Protein	cgd6_3790-RA-p1	transcript=cgd6_3790-RA | gene=cgd6_3790 | organism=Cryptosporidium_parvum_Iowa_II | gene_product=Glyceraldehyde-3-phosphate_dehydrogenase | transcript_product=Glyceraldehyde-3-phosphate_dehydrogenase | location=CM000434:886367-887386(+) | protein_length=339 | sequence_SO=chromosome | SO=protein_coding | is_pseudo=false	19	6	9	6	339	36.1	7.55	248	6	Not Found	Not Found	Not Found	High	Not Found	High	Not Found	Not Found	High	1
	Checked	Confidence	Sequence	Modifications	# Protein Groups	# Proteins	# PSMs	Master Protein Accessions	# Missed Cleavages	Theo. MH+ [Da]	Found in Sample: [S1] F1: Sample	Found in Sample: [S2] F2: Sample	Found in Sample: [S3] F3: Sample	Found in Sample: [S4] F4: Sample	Found in Sample: [S5] F5: Sample	Found in Sample: [S6] F6: Sample	Found in Sample: [S7] F7: Sample	Found in Sample: [S8] F8: Sample	Found in Sample: [S9] F9: Sample	Confidence (by Search Engine): Mascot	Ions Score (by Search Engine): Mascot
	FALSE	High	VPTPDVSVVDLTCK	1xCarbamidomethyl [C13]	1	1	2	cgd6_3790-RA-p1	0	1529.79	Not Found	Not Found	Not Found	Not Found	Not Found	High	Not Found	Not Found	High	High	90
		Checked	Confidence	Identifying Node	PSM Ambiguity	Annotated Sequence	Modifications	# Proteins	Master Protein Accessions	Protein Accessions	# Missed Cleavages	Charge	DeltaScore	DeltaCn	Rank	Search Engine Rank	m/z [Da]	MH+ [Da]	Theo. MH+ [Da]	DeltaM [ppm]	Deltam/z [Da]	Activation Type	MS Order	Isolation Interference [%]	Ion Inject Time [ms]	RT [min]	First Scan	Spectrum File	File ID	Ions Score	# Protein Groups	Identity Strict	Identity Relaxed	Expectation Value
		FALSE	High	Mascot (A7)	Unambiguous	VPTPDVSVVDLTcK	C13(Carbamidomethyl)	1	cgd6_3790-RA-p1	cgd6_3790-RA-p1	0	2	1	0	1	1	765.401	1529.79	1529.79	4.26	0.00326	HCD (High Energy Collision Dissociation)	MS2	0	100	45.6049	12065	PelletP3_banda5.raw	F6	90	1	30	23	1.02564e-08
		FALSE	High	Mascot (A7)	Unambiguous	VPTPDVSVVDLTcK	C13(Carbamidomethyl)	1	cgd6_3790-RA-p1	cgd6_3790-RA-p1	0	2	1	0	1	1	765.402	1529.8	1529.79	6.09	0.00466	HCD (High Energy Collision Dissociation)	MS2	28.6339	100	45.7241	11245	PelletP3_banda8.raw	F9	62	1	30	23	7.33193e-06
	FALSE	High	TATLGINGFGR	1xDeamidated [N7]	1	1	1	cgd6_3790-RA-p1	0	1107.58	Not Found	Not Found	Not Found	Not Found	Not Found	High	Not Found	Not Found	Not Found	High	46
	FALSE	High	NACIALNDSFVK	1xCarbamidomethyl [C3]	1	1	1	cgd6_3790-RA-p1	0	1351.67	Not Found	Not Found	Not Found	Not Found	Not Found	High	Not Found	Not Found	Not Found	High	43
	FALSE	High	YSSIFDK		1	1	2	cgd6_3790-RA-p1	0	859.42	Not Found	Not Found	Not Found	High	Not Found	High	Not Found	Not Found	Not Found	High	35
	FALSE	High	TATLGINGFGR		1	1	1	cgd6_3790-RA-p1	0	1106.6	Not Found	Not Found	Not Found	Not Found	Not Found	High	Not Found	Not Found	Not Found	High	30
	FALSE	High	LISWYDNESGYSNR		1	1	1	cgd6_3790-RA-p1	0	1703.77	Not Found	Not Found	Not Found	Not Found	Not Found	High	Not Found	Not Found	Not Found	High	30
	FALSE	High	VIPALNGK	1xDeamidated [N6]	1	1	1	cgd6_3790-RA-p1	0	812.488	Not Found	Not Found	Not Found	Not Found	Not Found	High	Not Found	Not Found	Not Found	High	26
FALSE	Master Protein	cgd8_1720-RA-p1	transcript=cgd8_1720-RA | gene=cgd8_1720 | organism=Cryptosporidium_parvum_Iowa_II | gene_product=Aldehyde/Alcohol_dehydrogenase | transcript_product=Aldehyde/Alcohol_dehydrogenase | location=CM000436:465117-467585(-) | protein_length=822 | sequence_SO=chromosome | SO=protein_coding | is_pseudo=false	8	6	7	6	822	89.7	7.11	223	6	Not Found	Not Found	High	Not Found	Not Found	Not Found	Not Found	Not Found	Not Found	1
	Checked	Confidence	Sequence	Modifications	# Protein Groups	# Proteins	# PSMs	Master Protein Accessions	# Missed Cleavages	Theo. MH+ [Da]	Found in Sample: [S1] F1: Sample	Found in Sample: [S2] F2: Sample	Found in Sample: [S3] F3: Sample	Found in Sample: [S4] F4: Sample	Found in Sample: [S5] F5: Sample	Found in Sample: [S6] F6: Sample	Found in Sample: [S7] F7: Sample	Found in Sample: [S8] F8: Sample	Found in Sample: [S9] F9: Sample	Confidence (by Search Engine): Mascot	Ions Score (by Search Engine): Mascot
	FALSE	High	GVHIISSKDELQR		1	1	1	cgd8_1720-RA-p1	1	1481.81	Not Found	Not Found	High	Not Found	Not Found	Not Found	Not Found	Not Found	Not Found	High	77
		Checked	Confidence	Identifying Node	PSM Ambiguity	Annotated Sequence	Modifications	# Proteins	Master Protein Accessions	Protein Accessions	# Missed Cleavages	Charge	DeltaScore	DeltaCn	Rank	Search Engine Rank	m/z [Da]	MH+ [Da]	Theo. MH+ [Da]	DeltaM [ppm]	Deltam/z [Da]	Activation Type	MS Order	Isolation Interference [%]	Ion Inject Time [ms]	RT [min]	First Scan	Spectrum File	File ID	Ions Score	# Protein Groups	Identity Strict	Identity Relaxed	Expectation Value
		FALSE	High	Mascot (A7)	Unambiguous	GVHIISSKDELQR		1	cgd8_1720-RA-p1	cgd8_1720-RA-p1	1	3	0.974	0	1	1	494.608	1481.81	1481.81	1.05	0.00052	HCD (High Energy Collision Dissociation)	MS2	15.6267	100	33.3276	6978	PelletP3_banda2bis.raw	F3	77	1	28	21	1.29713e-07
	FALSE	High	VESMSIHALDDQCVGANPR	1xCarbamidomethyl [C13]; 1xDeamidated [Q12]; 1xOxidation [M4]	1	1	1	cgd8_1720-RA-p1	0	2115.94	Not Found	Not Found	High	Not Found	Not Found	Not Found	Not Found	Not Found	Not Found	High	71
		Checked	Confidence	Identifying Node	PSM Ambiguity	Annotated Sequence	Modifications	# Proteins	Master Protein Accessions	Protein Accessions	# Missed Cleavages	Charge	DeltaScore	DeltaCn	Rank	Search Engine Rank	m/z [Da]	MH+ [Da]	Theo. MH+ [Da]	DeltaM [ppm]	Deltam/z [Da]	Activation Type	MS Order	Isolation Interference [%]	Ion Inject Time [ms]	RT [min]	First Scan	Spectrum File	File ID	Ions Score	# Protein Groups	Identity Strict	Identity Relaxed	Expectation Value
		FALSE	High	Mascot (A7)	Unambiguous	VESmSIHALDDqcVGANPR	M4(Oxidation); Q12(Deamidated); C13(Carbamidomethyl)	1	cgd8_1720-RA-p1	cgd8_1720-RA-p1	0	3	0.4366	0	1	1	705.992	2115.96	2115.94	8.29	0.00584	HCD (High Energy Collision Dissociation)	MS2	0	100	36.8569	8449	PelletP3_banda2bis.raw	F3	71	1	30	23	7.94328e-07
	FALSE	High	NHFASENIYNK		1	1	1	cgd8_1720-RA-p1	0	1336.63	Not Found	Not Found	High	Not Found	Not Found	Not Found	Not Found	Not Found	Not Found	High	46
	FALSE	High	NCIVFSPHPR	1xCarbamidomethyl [C2]	1	1	2	cgd8_1720-RA-p1	0	1226.61	Not Found	Not Found	High	Not Found	Not Found	Not Found	Not Found	Not Found	Not Found	High	32
	FALSE	High	QSILSQYK		1	1	1	cgd8_1720-RA-p1	0	966.525	Not Found	Not Found	High	Not Found	Not Found	Not Found	Not Found	Not Found	Not Found	High	30
	FALSE	High	LVDILHFK		1	1	1	cgd8_1720-RA-p1	0	984.588	Not Found	Not Found	High	Not Found	Not Found	Not Found	Not Found	Not Found	Not Found	High	28
FALSE	Master Protein	cgd4_2600-RA-p1	transcript=cgd4_2600-RA | gene=cgd4_2600 | organism=Cryptosporidium_parvum_Iowa_II | gene_product=UDP-glucose_4-epimerase | transcript_product=UDP-glucose_4-epimerase | location=CM000432:600339-601376(-) | protein_length=345 | sequence_SO=chromosome | SO=protein_coding | is_pseudo=false	19	6	6	6	345	38.5	6.65	141	6	Not Found	Not Found	Not Found	Not Found	Not Found	High	Not Found	Not Found	Not Found	1
	Checked	Confidence	Sequence	Modifications	# Protein Groups	# Proteins	# PSMs	Master Protein Accessions	# Missed Cleavages	Theo. MH+ [Da]	Found in Sample: [S1] F1: Sample	Found in Sample: [S2] F2: Sample	Found in Sample: [S3] F3: Sample	Found in Sample: [S4] F4: Sample	Found in Sample: [S5] F5: Sample	Found in Sample: [S6] F6: Sample	Found in Sample: [S7] F7: Sample	Found in Sample: [S8] F8: Sample	Found in Sample: [S9] F9: Sample	Confidence (by Search Engine): Mascot	Ions Score (by Search Engine): Mascot
	FALSE	High	RPGDLASVIADPSK		1	1	1	cgd4_2600-RA-p1	0	1425.77	Not Found	Not Found	Not Found	Not Found	Not Found	High	Not Found	Not Found	Not Found	High	60
		Checked	Confidence	Identifying Node	PSM Ambiguity	Annotated Sequence	Modifications	# Proteins	Master Protein Accessions	Protein Accessions	# Missed Cleavages	Charge	DeltaScore	DeltaCn	Rank	Search Engine Rank	m/z [Da]	MH+ [Da]	Theo. MH+ [Da]	DeltaM [ppm]	Deltam/z [Da]	Activation Type	MS Order	Isolation Interference [%]	Ion Inject Time [ms]	RT [min]	First Scan	Spectrum File	File ID	Ions Score	# Protein Groups	Identity Strict	Identity Relaxed	Expectation Value
		FALSE	High	Mascot (A7)	Unambiguous	RPGDLASVIADPSK		1	cgd4_2600-RA-p1	cgd4_2600-RA-p1	0	2	0.6833	0	1	1	713.391	1425.77	1425.77	3.14	0.00224	HCD (High Energy Collision Dissociation)	MS2	0	100	39.8863	9698	PelletP3_banda5.raw	F6	60	1	28	21	7.35028e-06
	FALSE	High	LLNLSNTDK		1	1	1	cgd4_2600-RA-p1	0	1017.56	Not Found	Not Found	Not Found	Not Found	Not Found	High	Not Found	Not Found	Not Found	High	46
	FALSE	High	QIPYEIINR	1xGln->pyro-Glu [N-Term]	1	1	1	cgd4_2600-RA-p1	0	1128.6	Not Found	Not Found	Not Found	Not Found	Not Found	High	Not Found	Not Found	Not Found	High	38
	FALSE	High	YNAVIHFAGLK		1	1	1	cgd4_2600-RA-p1	0	1232.68	Not Found	Not Found	Not Found	Not Found	Not Found	High	Not Found	Not Found	Not Found	High	36
	FALSE	High	DYIHVTDLANGHVK		1	1	1	cgd4_2600-RA-p1	0	1581.8	Not Found	Not Found	Not Found	Not Found	Not Found	High	Not Found	Not Found	Not Found	High	35
	FALSE	High	HSIFDACK	1xCarbamidomethyl [C7]	1	1	1	cgd4_2600-RA-p1	0	977.451	Not Found	Not Found	Not Found	Not Found	Not Found	High	Not Found	Not Found	Not Found	High	27
FALSE	Master Protein	cgd6_4460-RA-p1	transcript=cgd6_4460-RA | gene=cgd6_4460 | organism=Cryptosporidium_parvum_Iowa_II | gene_product=Uncharacterized_protein_with_Armadillo-like_helical | transcript_product=Uncharacterized_protein_with_Armadillo-like_helical | location=CM000434:1053014-1060621(-) | protein_length=2535 | sequence_SO=chromosome | SO=protein_coding | is_pseudo=false	3	6	7	6	2535	275.7	4.98	152	6	High	High	Not Found	Not Found	Not Found	Not Found	Not Found	Not Found	Not Found	1
	Checked	Confidence	Sequence	Modifications	# Protein Groups	# Proteins	# PSMs	Master Protein Accessions	# Missed Cleavages	Theo. MH+ [Da]	Found in Sample: [S1] F1: Sample	Found in Sample: [S2] F2: Sample	Found in Sample: [S3] F3: Sample	Found in Sample: [S4] F4: Sample	Found in Sample: [S5] F5: Sample	Found in Sample: [S6] F6: Sample	Found in Sample: [S7] F7: Sample	Found in Sample: [S8] F8: Sample	Found in Sample: [S9] F9: Sample	Confidence (by Search Engine): Mascot	Ions Score (by Search Engine): Mascot
	FALSE	High	LLSSIAVLTQR		1	1	2	cgd6_4460-RA-p1	0	1200.73	High	High	Not Found	Not Found	Not Found	Not Found	Not Found	Not Found	Not Found	High	46
	FALSE	High	LISAGCQFEDK	1xCarbamidomethyl [C6]	1	1	1	cgd6_4460-RA-p1	0	1267.6	High	Not Found	Not Found	Not Found	Not Found	Not Found	Not Found	Not Found	Not Found	High	43
	FALSE	High	VIISIVEGK		1	1	1	cgd6_4460-RA-p1	0	957.598	High	Not Found	Not Found	Not Found	Not Found	Not Found	Not Found	Not Found	Not Found	High	37
	FALSE	High	QAIASGLIDIAK		1	1	1	cgd6_4460-RA-p1	0	1199.7	High	Not Found	Not Found	Not Found	Not Found	Not Found	Not Found	Not Found	Not Found	High	36
	FALSE	High	VLSGCLNNPYTR	1xCarbamidomethyl [C5]	1	1	1	cgd6_4460-RA-p1	0	1393.69	High	Not Found	Not Found	Not Found	Not Found	Not Found	Not Found	Not Found	Not Found	High	35
	FALSE	High	LVNTVNESSK		1	1	1	cgd6_4460-RA-p1	0	1090.57	High	Not Found	Not Found	Not Found	Not Found	Not Found	Not Found	Not Found	Not Found	High	35
FALSE	Master Protein	cgd3_1540-RA-p1	transcript=cgd3_1540-RA | gene=cgd3_1540 | organism=Cryptosporidium_parvum_Iowa_II | gene_product=Signal_peptide_containing_protein | transcript_product=Signal_peptide_containing_protein | location=CM000431:419504-424354(+) | protein_length=1616 | sequence_SO=chromosome | SO=protein_coding | is_pseudo=false	3	5	5	5	1616	184.5	6.32	146	5	Not Found	Not Found	Not Found	Not Found	High	High	High	Not Found	Not Found	1
	Checked	Confidence	Sequence	Modifications	# Protein Groups	# Proteins	# PSMs	Master Protein Accessions	# Missed Cleavages	Theo. MH+ [Da]	Found in Sample: [S1] F1: Sample	Found in Sample: [S2] F2: Sample	Found in Sample: [S3] F3: Sample	Found in Sample: [S4] F4: Sample	Found in Sample: [S5] F5: Sample	Found in Sample: [S6] F6: Sample	Found in Sample: [S7] F7: Sample	Found in Sample: [S8] F8: Sample	Found in Sample: [S9] F9: Sample	Confidence (by Search Engine): Mascot	Ions Score (by Search Engine): Mascot
	FALSE	High	MPCEGIFTAVPR	1xCarbamidomethyl [C3]	1	1	1	cgd3_1540-RA-p1	0	1377.67	Not Found	Not Found	Not Found	Not Found	Not Found	Not Found	High	Not Found	Not Found	High	55
		Checked	Confidence	Identifying Node	PSM Ambiguity	Annotated Sequence	Modifications	# Proteins	Master Protein Accessions	Protein Accessions	# Missed Cleavages	Charge	DeltaScore	DeltaCn	Rank	Search Engine Rank	m/z [Da]	MH+ [Da]	Theo. MH+ [Da]	DeltaM [ppm]	Deltam/z [Da]	Activation Type	MS Order	Isolation Interference [%]	Ion Inject Time [ms]	RT [min]	First Scan	Spectrum File	File ID	Ions Score	# Protein Groups	Identity Strict	Identity Relaxed	Expectation Value
		FALSE	High	Mascot (A7)	Unambiguous	MPcEGIFTAVPR	C3(Carbamidomethyl)	1	cgd3_1540-RA-p1	cgd3_1540-RA-p1	0	2	0.9636	0	1	1	689.333	1377.66	1377.67	-4.71	-0.00325	HCD (High Energy Collision Dissociation)	MS2	0	100	46.3013	12606	PelletP3_banda6.raw	F7	55	1	30	23	3.16428e-05
	FALSE	High	SSLEEDGEGINYR		1	1	1	cgd3_1540-RA-p1	0	1468.66	Not Found	Not Found	Not Found	Not Found	Not Found	Not Found	High	Not Found	Not Found	High	55
		Checked	Confidence	Identifying Node	PSM Ambiguity	Annotated Sequence	Modifications	# Proteins	Master Protein Accessions	Protein Accessions	# Missed Cleavages	Charge	DeltaScore	DeltaCn	Rank	Search Engine Rank	m/z [Da]	MH+ [Da]	Theo. MH+ [Da]	DeltaM [ppm]	Deltam/z [Da]	Activation Type	MS Order	Isolation Interference [%]	Ion Inject Time [ms]	RT [min]	First Scan	Spectrum File	File ID	Ions Score	# Protein Groups	Identity Strict	Identity Relaxed	Expectation Value
		FALSE	High	Mascot (A7)	Unambiguous	SSLEEDGEGINYR		1	cgd3_1540-RA-p1	cgd3_1540-RA-p1	0	2	1	0	1	1	734.833	1468.66	1468.66	3.18	0.00234	HCD (High Energy Collision Dissociation)	MS2	0	100	39.1454	9584	PelletP3_banda6.raw	F7	55	1	28	21	2.05482e-05
	FALSE	High	IGLDDLR		1	1	1	cgd3_1540-RA-p1	0	801.446	Not Found	Not Found	Not Found	Not Found	Not Found	High	Not Found	Not Found	Not Found	High	49
	FALSE	High	ALSSTYIYTK		1	1	1	cgd3_1540-RA-p1	0	1146.6	Not Found	Not Found	Not Found	Not Found	High	Not Found	Not Found	Not Found	Not Found	High	32
	FALSE	High	LGDVSYEK		1	1	1	cgd3_1540-RA-p1	0	910.452	Not Found	Not Found	Not Found	Not Found	Not Found	Not Found	High	Not Found	Not Found	High	29
FALSE	Master Protein	cgd5_2020-RA-p1	transcript=cgd5_2020-RA | gene=cgd5_2020 | organism=Cryptosporidium_parvum_Iowa_II | gene_product=Cysteine-rich_secretory_protein,_allergen_V5/Tpx-1-related | transcript_product=Cysteine-rich_secretory_protein,_allergen_V5/Tpx-1-related | location=CM000433:427901-429142(+) | protein_length=413 | sequence_SO=chromosome | SO=protein_coding | is_pseudo=false	16	5	5	5	413	46.2	7.66	127	5	Not Found	Not Found	Not Found	Not Found	Not Found	Not Found	High	Not Found	Not Found	1
	Checked	Confidence	Sequence	Modifications	# Protein Groups	# Proteins	# PSMs	Master Protein Accessions	# Missed Cleavages	Theo. MH+ [Da]	Found in Sample: [S1] F1: Sample	Found in Sample: [S2] F2: Sample	Found in Sample: [S3] F3: Sample	Found in Sample: [S4] F4: Sample	Found in Sample: [S5] F5: Sample	Found in Sample: [S6] F6: Sample	Found in Sample: [S7] F7: Sample	Found in Sample: [S8] F8: Sample	Found in Sample: [S9] F9: Sample	Confidence (by Search Engine): Mascot	Ions Score (by Search Engine): Mascot
	FALSE	High	AAASTVGCAVIVR	1xCarbamidomethyl [C8]	1	1	1	cgd5_2020-RA-p1	0	1274.69	Not Found	Not Found	Not Found	Not Found	Not Found	Not Found	High	Not Found	Not Found	High	51
		Checked	Confidence	Identifying Node	PSM Ambiguity	Annotated Sequence	Modifications	# Proteins	Master Protein Accessions	Protein Accessions	# Missed Cleavages	Charge	DeltaScore	DeltaCn	Rank	Search Engine Rank	m/z [Da]	MH+ [Da]	Theo. MH+ [Da]	DeltaM [ppm]	Deltam/z [Da]	Activation Type	MS Order	Isolation Interference [%]	Ion Inject Time [ms]	RT [min]	First Scan	Spectrum File	File ID	Ions Score	# Protein Groups	Identity Strict	Identity Relaxed	Expectation Value
		FALSE	High	Mascot (A7)	Unambiguous	AAASTVGcAVIVR	C8(Carbamidomethyl)	1	cgd5_2020-RA-p1	cgd5_2020-RA-p1	0	2	0.9804	0	1	1	637.85	1274.69	1274.69	2.77	0.00177	HCD (High Energy Collision Dissociation)	MS2	31.279	100	37.393	8828	PelletP3_banda6.raw	F7	51	1	30	23	0.000102609
	FALSE	High	ILNMHNELR		1	1	1	cgd5_2020-RA-p1	0	1139.6	Not Found	Not Found	Not Found	Not Found	Not Found	Not Found	High	Not Found	Not Found	High	42
	FALSE	High	MGVPEGGYPVGHWTQVVR		1	1	1	cgd5_2020-RA-p1	0	1968.97	Not Found	Not Found	Not Found	Not Found	Not Found	Not Found	High	Not Found	Not Found	High	41
	FALSE	High	ASPGENLYASSIDVSK	1xDeamidated [N6]	1	1	1	cgd5_2020-RA-p1	0	1638.79	Not Found	Not Found	Not Found	Not Found	Not Found	Not Found	High	Not Found	Not Found	High	35
	FALSE	High	IPPPGELPIK		1	1	1	cgd5_2020-RA-p1	0	1060.64	Not Found	Not Found	Not Found	Not Found	Not Found	Not Found	High	Not Found	Not Found	High	25
FALSE	Master Protein	cgd1_870-RA-p1	transcript=cgd1_870-RA | gene=cgd1_870 | organism=Cryptosporidium_parvum_Iowa_II | gene_product=Peptidyl-prolyl_cis-trans_isomerase | transcript_product=Peptidyl-prolyl_cis-trans_isomerase | location=CM000429:224573-225205(-) | protein_length=210 | sequence_SO=chromosome | SO=protein_coding | is_pseudo=false	32	5	12	5	210	22.9	7.53	381	5	Not Found	Not Found	Not Found	Not Found	Not Found	Not Found	Not Found	High	Not Found	1
	Checked	Confidence	Sequence	Modifications	# Protein Groups	# Proteins	# PSMs	Master Protein Accessions	# Missed Cleavages	Theo. MH+ [Da]	Found in Sample: [S1] F1: Sample	Found in Sample: [S2] F2: Sample	Found in Sample: [S3] F3: Sample	Found in Sample: [S4] F4: Sample	Found in Sample: [S5] F5: Sample	Found in Sample: [S6] F6: Sample	Found in Sample: [S7] F7: Sample	Found in Sample: [S8] F8: Sample	Found in Sample: [S9] F9: Sample	Confidence (by Search Engine): Mascot	Ions Score (by Search Engine): Mascot
	FALSE	High	IEQLGSYSGR		1	1	1	cgd1_870-RA-p1	0	1109.56	Not Found	Not Found	Not Found	Not Found	Not Found	Not Found	Not Found	High	Not Found	High	72
		Checked	Confidence	Identifying Node	PSM Ambiguity	Annotated Sequence	Modifications	# Proteins	Master Protein Accessions	Protein Accessions	# Missed Cleavages	Charge	DeltaScore	DeltaCn	Rank	Search Engine Rank	m/z [Da]	MH+ [Da]	Theo. MH+ [Da]	DeltaM [ppm]	Deltam/z [Da]	Activation Type	MS Order	Isolation Interference [%]	Ion Inject Time [ms]	RT [min]	First Scan	Spectrum File	File ID	Ions Score	# Protein Groups	Identity Strict	Identity Relaxed	Expectation Value
		FALSE	High	Mascot (A7)	Unambiguous	IEQLGSYSGR		1	cgd1_870-RA-p1	cgd1_870-RA-p1	0	2	0.8056	0	1	1	555.284	1109.56	1109.56	2.71	0.0015	HCD (High Energy Collision Dissociation)	MS2	6.25749	23.519	35.9485	8717	PelletP3_banda7.raw	F8	72	1	29	22	6.20566e-07
	FALSE	High	LVDDESKLTLTK		1	1	2	cgd1_870-RA-p1	1	1361.75	Not Found	Not Found	Not Found	Not Found	Not Found	Not Found	Not Found	High	Not Found	High	69
		Checked	Confidence	Identifying Node	PSM Ambiguity	Annotated Sequence	Modifications	# Proteins	Master Protein Accessions	Protein Accessions	# Missed Cleavages	Charge	DeltaScore	DeltaCn	Rank	Search Engine Rank	m/z [Da]	MH+ [Da]	Theo. MH+ [Da]	DeltaM [ppm]	Deltam/z [Da]	Activation Type	MS Order	Isolation Interference [%]	Ion Inject Time [ms]	RT [min]	First Scan	Spectrum File	File ID	Ions Score	# Protein Groups	Identity Strict	Identity Relaxed	Expectation Value
		FALSE	High	Mascot (A7)	Unambiguous	LVDDESKLTLTK		1	cgd1_870-RA-p1	cgd1_870-RA-p1	1	2	1	0	1	1	681.382	1361.76	1361.75	3.23	0.0022	HCD (High Energy Collision Dissociation)	MS2	50.1909	100	36.8748	9078	PelletP3_banda7.raw	F8	69	1	29	22	1.1198e-06
	FALSE	High	TANNFYSLCVGGMK	1xCarbamidomethyl [C9]	1	1	1	cgd1_870-RA-p1	0	1561.71	Not Found	Not Found	Not Found	Not Found	Not Found	Not Found	Not Found	High	Not Found	High	57
		Checked	Confidence	Identifying Node	PSM Ambiguity	Annotated Sequence	Modifications	# Proteins	Master Protein Accessions	Protein Accessions	# Missed Cleavages	Charge	DeltaScore	DeltaCn	Rank	Search Engine Rank	m/z [Da]	MH+ [Da]	Theo. MH+ [Da]	DeltaM [ppm]	Deltam/z [Da]	Activation Type	MS Order	Isolation Interference [%]	Ion Inject Time [ms]	RT [min]	First Scan	Spectrum File	File ID	Ions Score	# Protein Groups	Identity Strict	Identity Relaxed	Expectation Value
		FALSE	High	Mascot (A7)	Unambiguous	TANNFYSLcVGGMK	C9(Carbamidomethyl)	1	cgd1_870-RA-p1	cgd1_870-RA-p1	0	2	1	0	1	1	781.358	1561.71	1561.71	-3.26	-0.00255	HCD (High Energy Collision Dissociation)	MS2	17.1792	100	45.4958	12573	PelletP3_banda7.raw	F8	57	1	27	20	1.31036e-05
	FALSE	High	FVHESHVVSMANR	1xOxidation [M10]	1	1	3	cgd1_870-RA-p1	0	1528.73	Not Found	Not Found	Not Found	Not Found	Not Found	Not Found	Not Found	High	Not Found	High	56
		Checked	Confidence	Identifying Node	PSM Ambiguity	Annotated Sequence	Modifications	# Proteins	Master Protein Accessions	Protein Accessions	# Missed Cleavages	Charge	DeltaScore	DeltaCn	Rank	Search Engine Rank	m/z [Da]	MH+ [Da]	Theo. MH+ [Da]	DeltaM [ppm]	Deltam/z [Da]	Activation Type	MS Order	Isolation Interference [%]	Ion Inject Time [ms]	RT [min]	First Scan	Spectrum File	File ID	Ions Score	# Protein Groups	Identity Strict	Identity Relaxed	Expectation Value
		FALSE	High	Mascot (A7)	Unambiguous	FVHESHVVSmANR	M10(Oxidation)	1	cgd1_870-RA-p1	cgd1_870-RA-p1	0	2	0.9286	0	1	1	764.874	1528.74	1528.73	5.79	0.00443	HCD (High Energy Collision Dissociation)	MS2	0	100	30.4861	6460	PelletP3_banda7.raw	F8	56	1	30	23	2.5328e-05
		FALSE	High	Mascot (A7)	Unambiguous	FVHESHVVSmANR	M10(Oxidation)	1	cgd1_870-RA-p1	cgd1_870-RA-p1	0	3	0.9038	0	1	1	510.251	1528.74	1528.73	3.95	0.00201	HCD (High Energy Collision Dissociation)	MS2	16.6186	100	30.4689	6453	PelletP3_banda7.raw	F8	52	1	30	23	6.49531e-05
	FALSE	High	FVHESHVVSMANR		1	1	3	cgd1_870-RA-p1	0	1512.74	Not Found	Not Found	Not Found	Not Found	Not Found	Not Found	Not Found	High	Not Found	High	50
		Checked	Confidence	Identifying Node	PSM Ambiguity	Annotated Sequence	Modifications	# Proteins	Master Protein Accessions	Protein Accessions	# Missed Cleavages	Charge	DeltaScore	DeltaCn	Rank	Search Engine Rank	m/z [Da]	MH+ [Da]	Theo. MH+ [Da]	DeltaM [ppm]	Deltam/z [Da]	Activation Type	MS Order	Isolation Interference [%]	Ion Inject Time [ms]	RT [min]	First Scan	Spectrum File	File ID	Ions Score	# Protein Groups	Identity Strict	Identity Relaxed	Expectation Value
		FALSE	High	Mascot (A7)	Unambiguous	FVHESHVVSMANR		1	cgd1_870-RA-p1	cgd1_870-RA-p1	0	3	1	0	1	1	504.918	1512.74	1512.74	0.91	0.00046	HCD (High Energy Collision Dissociation)	MS2	8.55861	48.327	32.7091	7359	PelletP3_banda7.raw	F8	50	1	30	23	0.000102788
	FALSE	High	RIEVTACSHYSGTAPSAK	1xCarbamidomethyl [C7]	1	1	2	cgd1_870-RA-p1	1	1934.94	Not Found	Not Found	Not Found	Not Found	Not Found	Not Found	Not Found	High	Not Found	High	35
FALSE	Master Protein	cgd3_1290-RA-p1	transcript=cgd3_1290-RA | gene=cgd3_1290 | organism=Cryptosporidium_parvum_Iowa_II | gene_product=_14-3-3_domain_containing_protein | transcript_product=_14-3-3_domain_containing_protein | location=CM000431:373119-373883(-) | protein_length=254 | sequence_SO=chromosome | SO=protein_coding | is_pseudo=false	19	5	7	5	254	28.6	5.01	195	5	Not Found	Not Found	Not Found	Not Found	Not Found	High	High	High	High	1
	Checked	Confidence	Sequence	Modifications	# Protein Groups	# Proteins	# PSMs	Master Protein Accessions	# Missed Cleavages	Theo. MH+ [Da]	Found in Sample: [S1] F1: Sample	Found in Sample: [S2] F2: Sample	Found in Sample: [S3] F3: Sample	Found in Sample: [S4] F4: Sample	Found in Sample: [S5] F5: Sample	Found in Sample: [S6] F6: Sample	Found in Sample: [S7] F7: Sample	Found in Sample: [S8] F8: Sample	Found in Sample: [S9] F9: Sample	Confidence (by Search Engine): Mascot	Ions Score (by Search Engine): Mascot
	FALSE	High	YISEFSTGDSK		1	1	2	cgd3_1290-RA-p1	0	1233.56	Not Found	Not Found	Not Found	Not Found	Not Found	High	High	Not Found	Not Found	High	60
		Checked	Confidence	Identifying Node	PSM Ambiguity	Annotated Sequence	Modifications	# Proteins	Master Protein Accessions	Protein Accessions	# Missed Cleavages	Charge	DeltaScore	DeltaCn	Rank	Search Engine Rank	m/z [Da]	MH+ [Da]	Theo. MH+ [Da]	DeltaM [ppm]	Deltam/z [Da]	Activation Type	MS Order	Isolation Interference [%]	Ion Inject Time [ms]	RT [min]	First Scan	Spectrum File	File ID	Ions Score	# Protein Groups	Identity Strict	Identity Relaxed	Expectation Value
		FALSE	High	Mascot (A7)	Unambiguous	YISEFSTGDSK		1	cgd3_1290-RA-p1	cgd3_1290-RA-p1	0	2	0.9167	0	1	1	617.282	1233.56	1233.56	-4.73	-0.00292	HCD (High Energy Collision Dissociation)	MS2	22.402	100	36.8375	8389	PelletP3_banda5.raw	F6	60	1	27	20	5.28265e-06
		FALSE	High	Mascot (A7)	Unambiguous	YISEFSTGDSK		1	cgd3_1290-RA-p1	cgd3_1290-RA-p1	0	2	0.9298	0	1	1	617.287	1233.57	1233.56	2.5	0.00154	HCD (High Energy Collision Dissociation)	MS2	4.5454	100	37.0207	8669	PelletP3_banda6.raw	F7	57	1	28	21	1.37817e-05
	FALSE	High	IISSVEQK		1	1	1	cgd3_1290-RA-p1	0	903.515	Not Found	Not Found	Not Found	Not Found	Not Found	Not Found	High	Not Found	Not Found	High	47
	FALSE	High	HLIPTATSPDSK		1	1	2	cgd3_1290-RA-p1	0	1266.67	Not Found	Not Found	Not Found	Not Found	Not Found	Not Found	High	High	Not Found	High	42
	FALSE	High	DLEPTHPIR		1	1	1	cgd3_1290-RA-p1	0	1077.57	Not Found	Not Found	Not Found	Not Found	Not Found	Not Found	High	Not Found	Not Found	High	36
	FALSE	High	NLLSVAYK		1	1	1	cgd3_1290-RA-p1	0	907.525	Not Found	Not Found	Not Found	Not Found	Not Found	Not Found	Not Found	Not Found	High	High	34
FALSE	Master Protein	cgd3_3770-RA-p1	transcript=cgd3_3770-RA | gene=cgd3_3770 | organism=Cryptosporidium_parvum_Iowa_II | gene_product=_Hsp90 | transcript_product=_Hsp90 | location=CM000431:940126-942225(+) | protein_length=699 | sequence_SO=chromosome | SO=protein_coding | is_pseudo=false	6	4	4	4	699	80.8	4.94	161	4	Not Found	Not Found	High	Not Found	Not Found	Not Found	Not Found	Not Found	Not Found	1
	Checked	Confidence	Sequence	Modifications	# Protein Groups	# Proteins	# PSMs	Master Protein Accessions	# Missed Cleavages	Theo. MH+ [Da]	Found in Sample: [S1] F1: Sample	Found in Sample: [S2] F2: Sample	Found in Sample: [S3] F3: Sample	Found in Sample: [S4] F4: Sample	Found in Sample: [S5] F5: Sample	Found in Sample: [S6] F6: Sample	Found in Sample: [S7] F7: Sample	Found in Sample: [S8] F8: Sample	Found in Sample: [S9] F9: Sample	Confidence (by Search Engine): Mascot	Ions Score (by Search Engine): Mascot
	FALSE	High	ELISNASDALDK		1	1	1	cgd3_3770-RA-p1	0	1275.64	Not Found	Not Found	High	Not Found	Not Found	Not Found	Not Found	Not Found	Not Found	High	80
		Checked	Confidence	Identifying Node	PSM Ambiguity	Annotated Sequence	Modifications	# Proteins	Master Protein Accessions	Protein Accessions	# Missed Cleavages	Charge	DeltaScore	DeltaCn	Rank	Search Engine Rank	m/z [Da]	MH+ [Da]	Theo. MH+ [Da]	DeltaM [ppm]	Deltam/z [Da]	Activation Type	MS Order	Isolation Interference [%]	Ion Inject Time [ms]	RT [min]	First Scan	Spectrum File	File ID	Ions Score	# Protein Groups	Identity Strict	Identity Relaxed	Expectation Value
		FALSE	High	Mascot (A7)	Unambiguous	ELISNASDALDK		1	cgd3_3770-RA-p1	cgd3_3770-RA-p1	0	2	0.8375	0	1	1	638.325	1275.64	1275.64	-0.72	-0.00046	HCD (High Energy Collision Dissociation)	MS2	0	100	39.6722	9662	PelletP3_banda2bis.raw	F3	80	1	30	23	1.15128e-07
	FALSE	High	SGEELISLR		1	1	1	cgd3_3770-RA-p1	0	1003.54	Not Found	Not Found	High	Not Found	Not Found	Not Found	Not Found	Not Found	Not Found	High	70
		Checked	Confidence	Identifying Node	PSM Ambiguity	Annotated Sequence	Modifications	# Proteins	Master Protein Accessions	Protein Accessions	# Missed Cleavages	Charge	DeltaScore	DeltaCn	Rank	Search Engine Rank	m/z [Da]	MH+ [Da]	Theo. MH+ [Da]	DeltaM [ppm]	Deltam/z [Da]	Activation Type	MS Order	Isolation Interference [%]	Ion Inject Time [ms]	RT [min]	First Scan	Spectrum File	File ID	Ions Score	# Protein Groups	Identity Strict	Identity Relaxed	Expectation Value
		FALSE	High	Mascot (A7)	Unambiguous	SGEELISLR		1	cgd3_3770-RA-p1	cgd3_3770-RA-p1	0	2	0.6857	0	1	1	502.275	1003.54	1003.54	1.41	0.00071	HCD (High Energy Collision Dissociation)	MS2	21.986	100	40.9959	10235	PelletP3_banda2bis.raw	F3	70	1	31	24	1.41246e-06
	FALSE	High	GVVDSEDLPLNISR		1	1	1	cgd3_3770-RA-p1	0	1513.79	Not Found	Not Found	High	Not Found	Not Found	Not Found	Not Found	Not Found	Not Found	High	50
	FALSE	High	AILFIPR		1	1	1	cgd3_3770-RA-p1	0	829.529	Not Found	Not Found	High	Not Found	Not Found	Not Found	Not Found	Not Found	Not Found	High	28
FALSE	Master Protein	cgd2_3950-RA-p1	transcript=cgd2_3950-RA | gene=cgd2_3950 | organism=Cryptosporidium_parvum_Iowa_II | gene_product=Translation_elongation_factor_EF1B/ribosomal_protein_S6 | transcript_product=Translation_elongation_factor_EF1B/ribosomal_protein_S6 | location=CM000430:887562-888305(+) | protein_length=247 | sequence_SO=chromosome | SO=protein_coding | is_pseudo=false	13	3	3	3	247	27.6	4.84	84	3	Not Found	Not Found	Not Found	Not Found	Not Found	High	Not Found	Not Found	Not Found	1
	Checked	Confidence	Sequence	Modifications	# Protein Groups	# Proteins	# PSMs	Master Protein Accessions	# Missed Cleavages	Theo. MH+ [Da]	Found in Sample: [S1] F1: Sample	Found in Sample: [S2] F2: Sample	Found in Sample: [S3] F3: Sample	Found in Sample: [S4] F4: Sample	Found in Sample: [S5] F5: Sample	Found in Sample: [S6] F6: Sample	Found in Sample: [S7] F7: Sample	Found in Sample: [S8] F8: Sample	Found in Sample: [S9] F9: Sample	Confidence (by Search Engine): Mascot	Ions Score (by Search Engine): Mascot
	FALSE	High	KVPVAFGLFK		1	1	1	cgd2_3950-RA-p1	1	1105.68	Not Found	Not Found	Not Found	Not Found	Not Found	High	Not Found	Not Found	Not Found	High	40
	FALSE	High	KLNDYLSTR		1	1	1	cgd2_3950-RA-p1	1	1109.59	Not Found	Not Found	Not Found	Not Found	Not Found	High	Not Found	Not Found	Not Found	High	39
	FALSE	High	AGGFCDFQHICR	2xCarbamidomethyl [C5; C11]	1	1	1	cgd2_3950-RA-p1	0	1467.63	Not Found	Not Found	Not Found	Not Found	Not Found	High	Not Found	Not Found	Not Found	High	35
FALSE	Master Protein	cgd5_3360-RA-p1	transcript=cgd5_3360-RA | gene=cgd5_3360 | organism=Cryptosporidium_parvum_Iowa_II | gene_product=_Adenylate_kinase | transcript_product=_Adenylate_kinase | location=CM000433:774215-774877(-) | protein_length=220 | sequence_SO=chromosome | SO=protein_coding | is_pseudo=false	11	3	3	3	220	24.2	6.42	110	3	Not Found	Not Found	Not Found	Not Found	Not Found	Not Found	High	Not Found	Not Found	1
	Checked	Confidence	Sequence	Modifications	# Protein Groups	# Proteins	# PSMs	Master Protein Accessions	# Missed Cleavages	Theo. MH+ [Da]	Found in Sample: [S1] F1: Sample	Found in Sample: [S2] F2: Sample	Found in Sample: [S3] F3: Sample	Found in Sample: [S4] F4: Sample	Found in Sample: [S5] F5: Sample	Found in Sample: [S6] F6: Sample	Found in Sample: [S7] F7: Sample	Found in Sample: [S8] F8: Sample	Found in Sample: [S9] F9: Sample	Confidence (by Search Engine): Mascot	Ions Score (by Search Engine): Mascot
	FALSE	High	KHNLILIGAPGSGK		1	1	1	cgd5_3360-RA-p1	1	1404.83	Not Found	Not Found	Not Found	Not Found	Not Found	Not Found	High	Not Found	Not Found	High	63
		Checked	Confidence	Identifying Node	PSM Ambiguity	Annotated Sequence	Modifications	# Proteins	Master Protein Accessions	Protein Accessions	# Missed Cleavages	Charge	DeltaScore	DeltaCn	Rank	Search Engine Rank	m/z [Da]	MH+ [Da]	Theo. MH+ [Da]	DeltaM [ppm]	Deltam/z [Da]	Activation Type	MS Order	Isolation Interference [%]	Ion Inject Time [ms]	RT [min]	First Scan	Spectrum File	File ID	Ions Score	# Protein Groups	Identity Strict	Identity Relaxed	Expectation Value
		FALSE	High	Mascot (A7)	Unambiguous	KHNLILIGAPGSGK		1	cgd5_3360-RA-p1	cgd5_3360-RA-p1	1	3	1	0	1	1	468.948	1404.83	1404.83	-1.09	-0.00051	HCD (High Energy Collision Dissociation)	MS2	18.3826	100	35.6006	8057	PelletP3_banda6.raw	F7	63	1	25	18	1.48303e-06
	FALSE	High	FYEDLGILKR		1	1	1	cgd5_3360-RA-p1	1	1253.69	Not Found	Not Found	Not Found	Not Found	Not Found	Not Found	High	Not Found	Not Found	High	42
	FALSE	High	HNLILIGAPGSGK		1	1	1	cgd5_3360-RA-p1	0	1276.74	Not Found	Not Found	Not Found	Not Found	Not Found	Not Found	High	Not Found	Not Found	High	36
FALSE	Master Protein	cgd7_4450-RA-p1	transcript=cgd7_4450-RA | gene=cgd7_4450 | organism=Cryptosporidium_parvum_Iowa_II | gene_product=Elongation_factor_EF1-gamma_(Glutathione_S-transferase_family) | transcript_product=Elongation_factor_EF1-gamma_(Glutathione_S-transferase_family) | location=CM000435:1003446-1004594(-) | protein_length=382 | sequence_SO=chromosome | SO=protein_coding | is_pseudo=false	9	3	4	3	382	43.1	6.87	109	3	Not Found	Not Found	Not Found	Not Found	High	High	Not Found	Not Found	Not Found	1
	Checked	Confidence	Sequence	Modifications	# Protein Groups	# Proteins	# PSMs	Master Protein Accessions	# Missed Cleavages	Theo. MH+ [Da]	Found in Sample: [S1] F1: Sample	Found in Sample: [S2] F2: Sample	Found in Sample: [S3] F3: Sample	Found in Sample: [S4] F4: Sample	Found in Sample: [S5] F5: Sample	Found in Sample: [S6] F6: Sample	Found in Sample: [S7] F7: Sample	Found in Sample: [S8] F8: Sample	Found in Sample: [S9] F9: Sample	Confidence (by Search Engine): Mascot	Ions Score (by Search Engine): Mascot
	FALSE	High	YIDTILAQPSIK		1	1	2	cgd7_4450-RA-p1	0	1361.77	Not Found	Not Found	Not Found	Not Found	High	High	Not Found	Not Found	Not Found	High	47
	FALSE	High	ASNMVGGFLQR	1xOxidation [M4]	1	1	1	cgd7_4450-RA-p1	0	1195.59	Not Found	Not Found	Not Found	Not Found	Not Found	High	Not Found	Not Found	Not Found	High	41
	FALSE	High	GSPYTNLYGR		1	1	1	cgd7_4450-RA-p1	0	1127.55	Not Found	Not Found	Not Found	Not Found	Not Found	High	Not Found	Not Found	Not Found	High	35
FALSE	Master Protein	cgd4_740-RA-p1	transcript=cgd4_740-RA | gene=cgd4_740 | organism=Cryptosporidium_parvum_Iowa_II | gene_product=Thioredoxin_peroxidase-like_protein | transcript_product=Thioredoxin_peroxidase-like_protein | location=CM000432:199597-200187(-) | protein_length=196 | sequence_SO=chromosome | SO=protein_coding | is_pseudo=false	16	3	5	3	196	21.8	5.94	149	3	Not Found	Not Found	Not Found	Not Found	Not Found	Not Found	Not Found	High	High	1
	Checked	Confidence	Sequence	Modifications	# Protein Groups	# Proteins	# PSMs	Master Protein Accessions	# Missed Cleavages	Theo. MH+ [Da]	Found in Sample: [S1] F1: Sample	Found in Sample: [S2] F2: Sample	Found in Sample: [S3] F3: Sample	Found in Sample: [S4] F4: Sample	Found in Sample: [S5] F5: Sample	Found in Sample: [S6] F6: Sample	Found in Sample: [S7] F7: Sample	Found in Sample: [S8] F8: Sample	Found in Sample: [S9] F9: Sample	Confidence (by Search Engine): Mascot	Ions Score (by Search Engine): Mascot
	FALSE	High	GMSATHEGVSSYLK		1	1	1	cgd4_740-RA-p1	0	1466.69	Not Found	Not Found	Not Found	Not Found	Not Found	Not Found	Not Found	High	Not Found	High	56
		Checked	Confidence	Identifying Node	PSM Ambiguity	Annotated Sequence	Modifications	# Proteins	Master Protein Accessions	Protein Accessions	# Missed Cleavages	Charge	DeltaScore	DeltaCn	Rank	Search Engine Rank	m/z [Da]	MH+ [Da]	Theo. MH+ [Da]	DeltaM [ppm]	Deltam/z [Da]	Activation Type	MS Order	Isolation Interference [%]	Ion Inject Time [ms]	RT [min]	First Scan	Spectrum File	File ID	Ions Score	# Protein Groups	Identity Strict	Identity Relaxed	Expectation Value
		FALSE	High	Mascot (A7)	Unambiguous	GMSATHEGVSSYLK		1	cgd4_740-RA-p1	cgd4_740-RA-p1	0	2	1	0	1	1	733.851	1466.69	1466.69	-0.26	-0.00019	HCD (High Energy Collision Dissociation)	MS2	24.2052	100	36.4663	8912	PelletP3_banda7.raw	F8	56	1	30	23	2.76944e-05
	FALSE	High	SEVIYDLPLGR		1	1	2	cgd4_740-RA-p1	0	1261.68	Not Found	Not Found	Not Found	Not Found	Not Found	Not Found	Not Found	High	High	High	50
	FALSE	High	GMSATHEGVSSYLK	1xOxidation [M2]	1	1	1	cgd4_740-RA-p1	0	1482.69	Not Found	Not Found	Not Found	Not Found	Not Found	Not Found	Not Found	High	Not Found	High	34
	FALSE	High	GLFIIDK		1	1	1	cgd4_740-RA-p1	0	805.482	Not Found	Not Found	Not Found	Not Found	Not Found	Not Found	Not Found	High	Not Found	High	34
FALSE	Master Protein	cgd1_2040-RA-p1	transcript=cgd1_2040-RA | gene=cgd1_2040 | organism=Cryptosporidium_parvum_Iowa_II | gene_product=Pyruvate_kinase | transcript_product=Pyruvate_kinase | location=CM000429:468380-469960(-) | protein_length=526 | sequence_SO=chromosome | SO=protein_coding | is_pseudo=false	8	3	3	3	526	56.4	6.8	123	3	Not Found	Not Found	Not Found	Not Found	High	Not Found	Not Found	Not Found	Not Found	1
	Checked	Confidence	Sequence	Modifications	# Protein Groups	# Proteins	# PSMs	Master Protein Accessions	# Missed Cleavages	Theo. MH+ [Da]	Found in Sample: [S1] F1: Sample	Found in Sample: [S2] F2: Sample	Found in Sample: [S3] F3: Sample	Found in Sample: [S4] F4: Sample	Found in Sample: [S5] F5: Sample	Found in Sample: [S6] F6: Sample	Found in Sample: [S7] F7: Sample	Found in Sample: [S8] F8: Sample	Found in Sample: [S9] F9: Sample	Confidence (by Search Engine): Mascot	Ions Score (by Search Engine): Mascot
	FALSE	High	VLNSVTIGER		1	1	1	cgd1_2040-RA-p1	0	1087.61	Not Found	Not Found	Not Found	Not Found	High	Not Found	Not Found	Not Found	Not Found	High	73
		Checked	Confidence	Identifying Node	PSM Ambiguity	Annotated Sequence	Modifications	# Proteins	Master Protein Accessions	Protein Accessions	# Missed Cleavages	Charge	DeltaScore	DeltaCn	Rank	Search Engine Rank	m/z [Da]	MH+ [Da]	Theo. MH+ [Da]	DeltaM [ppm]	Deltam/z [Da]	Activation Type	MS Order	Isolation Interference [%]	Ion Inject Time [ms]	RT [min]	First Scan	Spectrum File	File ID	Ions Score	# Protein Groups	Identity Strict	Identity Relaxed	Expectation Value
		FALSE	High	Mascot (A7)	Unambiguous	VLNSVTIGER		1	cgd1_2040-RA-p1	cgd1_2040-RA-p1	0	2	0.8493	0	1	1	544.308	1087.61	1087.61	-0.86	-0.00047	HCD (High Energy Collision Dissociation)	MS2	23.761	100	36.8172	8637	PelletP3_banda4.raw	F5	73	1	30	23	5.62325e-07
	FALSE	High	YRPSQTIIACTAKPEVAR	1xCarbamidomethyl [C10]	1	1	1	cgd1_2040-RA-p1	0	2061.09	Not Found	Not Found	Not Found	Not Found	High	Not Found	Not Found	Not Found	Not Found	High	51
		Checked	Confidence	Identifying Node	PSM Ambiguity	Annotated Sequence	Modifications	# Proteins	Master Protein Accessions	Protein Accessions	# Missed Cleavages	Charge	DeltaScore	DeltaCn	Rank	Search Engine Rank	m/z [Da]	MH+ [Da]	Theo. MH+ [Da]	DeltaM [ppm]	Deltam/z [Da]	Activation Type	MS Order	Isolation Interference [%]	Ion Inject Time [ms]	RT [min]	First Scan	Spectrum File	File ID	Ions Score	# Protein Groups	Identity Strict	Identity Relaxed	Expectation Value
		FALSE	High	Mascot (A7)	Unambiguous	YRPSQTIIAcTAKPEVAR	C10(Carbamidomethyl)	1	cgd1_2040-RA-p1	cgd1_2040-RA-p1	0	3	0.9412	0	1	1	687.702	2061.09	2061.09	0.18	0.00012	HCD (High Energy Collision Dissociation)	MS2	36.1013	100	35.9753	8283	PelletP3_banda4.raw	F5	51	1	30	23	9.88966e-05
	FALSE	High	ICSPLADNDVTQR	1xCarbamidomethyl [C2]	1	1	1	cgd1_2040-RA-p1	0	1488.71	Not Found	Not Found	Not Found	Not Found	High	Not Found	Not Found	Not Found	Not Found	High	37
FALSE	Master Protein	cgd6_710-RA-p1	transcript=cgd6_710-RA | gene=cgd6_710 | organism=Cryptosporidium_parvum_Iowa_II | gene_product=Uncharacterized_Secreted_Protein | transcript_product=Uncharacterized_Secreted_Protein | location=CM000434:175179-176549(-) | protein_length=456 | sequence_SO=chromosome | SO=protein_coding | is_pseudo=false	7	3	4	3	456	49.7	6.9	116	3	Not Found	Not Found	High	Not Found	Not Found	Not Found	Not Found	Not Found	Not Found	1
	Checked	Confidence	Sequence	Modifications	# Protein Groups	# Proteins	# PSMs	Master Protein Accessions	# Missed Cleavages	Theo. MH+ [Da]	Found in Sample: [S1] F1: Sample	Found in Sample: [S2] F2: Sample	Found in Sample: [S3] F3: Sample	Found in Sample: [S4] F4: Sample	Found in Sample: [S5] F5: Sample	Found in Sample: [S6] F6: Sample	Found in Sample: [S7] F7: Sample	Found in Sample: [S8] F8: Sample	Found in Sample: [S9] F9: Sample	Confidence (by Search Engine): Mascot	Ions Score (by Search Engine): Mascot
	FALSE	High	QPDGGLILLGR		1	1	1	cgd6_710-RA-p1	0	1138.66	Not Found	Not Found	High	Not Found	Not Found	Not Found	Not Found	Not Found	Not Found	High	55
		Checked	Confidence	Identifying Node	PSM Ambiguity	Annotated Sequence	Modifications	# Proteins	Master Protein Accessions	Protein Accessions	# Missed Cleavages	Charge	DeltaScore	DeltaCn	Rank	Search Engine Rank	m/z [Da]	MH+ [Da]	Theo. MH+ [Da]	DeltaM [ppm]	Deltam/z [Da]	Activation Type	MS Order	Isolation Interference [%]	Ion Inject Time [ms]	RT [min]	First Scan	Spectrum File	File ID	Ions Score	# Protein Groups	Identity Strict	Identity Relaxed	Expectation Value
		FALSE	High	Mascot (A7)	Unambiguous	QPDGGLILLGR		1	cgd6_710-RA-p1	cgd6_710-RA-p1	0	2	0.5636	0	1	1	569.833	1138.66	1138.66	0.32	0.00018	HCD (High Energy Collision Dissociation)	MS2	48.0686	100	45.5325	12161	PelletP3_banda2bis.raw	F3	55	1	24	17	8.51851e-06
	FALSE	High	SEHVNVCAIVK	1xCarbamidomethyl [C7]	1	1	1	cgd6_710-RA-p1	0	1255.65	Not Found	Not Found	High	Not Found	Not Found	Not Found	Not Found	Not Found	Not Found	High	44
	FALSE	High	QPDGGLILLGR	1xGln->pyro-Glu [N-Term]	1	1	1	cgd6_710-RA-p1	0	1121.63	Not Found	Not Found	High	Not Found	Not Found	Not Found	Not Found	Not Found	Not Found	High	40
	FALSE	High	NYLTLPFTR		1	1	1	cgd6_710-RA-p1	0	1124.61	Not Found	Not Found	High	Not Found	Not Found	Not Found	Not Found	Not Found	Not Found	High	28
FALSE	Master Protein	cgd5_2800-RA-p1	transcript=cgd5_2800-RA | gene=cgd5_2800 | organism=Cryptosporidium_parvum_Iowa_II | gene_product=Actin_depolymerizing_factor | transcript_product=Actin_depolymerizing_factor | location=CM000433:618234-618638(-) | protein_length=134 | sequence_SO=chromosome | SO=protein_coding | is_pseudo=false	22	3	3	3	134	15.5	6.79	74	3	Not Found	Not Found	Not Found	Not Found	Not Found	Not Found	Not Found	High	Not Found	1
	Checked	Confidence	Sequence	Modifications	# Protein Groups	# Proteins	# PSMs	Master Protein Accessions	# Missed Cleavages	Theo. MH+ [Da]	Found in Sample: [S1] F1: Sample	Found in Sample: [S2] F2: Sample	Found in Sample: [S3] F3: Sample	Found in Sample: [S4] F4: Sample	Found in Sample: [S5] F5: Sample	Found in Sample: [S6] F6: Sample	Found in Sample: [S7] F7: Sample	Found in Sample: [S8] F8: Sample	Found in Sample: [S9] F9: Sample	Confidence (by Search Engine): Mascot	Ions Score (by Search Engine): Mascot
	FALSE	High	LIFLMFTPENAK		1	1	1	cgd5_2800-RA-p1	0	1423.77	Not Found	Not Found	Not Found	Not Found	Not Found	Not Found	Not Found	High	Not Found	High	38
	FALSE	High	LLQASER		1	1	1	cgd5_2800-RA-p1	0	816.457	Not Found	Not Found	Not Found	Not Found	Not Found	Not Found	Not Found	High	Not Found	High	38
	FALSE	High	IHQDCIDAFQK	1xCarbamidomethyl [C5]	1	1	1	cgd5_2800-RA-p1	0	1374.65	Not Found	Not Found	Not Found	Not Found	Not Found	Not Found	Not Found	High	Not Found	High	36
FALSE	Master Protein	cgd7_1710-RA-p1	transcript=cgd7_1710-RA | gene=cgd7_1710 | organism=Cryptosporidium_parvum_Iowa_II | gene_product=Threonyl-tRNA_synthetase | transcript_product=Threonyl-tRNA_synthetase | location=CM000435:431391-433682(+) | protein_length=763 | sequence_SO=chromosome | SO=protein_coding | is_pseudo=false	4	3	3	3	763	87.6	6.19	92	3	High	Not Found	High	Not Found	Not Found	Not Found	Not Found	Not Found	Not Found	1
	Checked	Confidence	Sequence	Modifications	# Protein Groups	# Proteins	# PSMs	Master Protein Accessions	# Missed Cleavages	Theo. MH+ [Da]	Found in Sample: [S1] F1: Sample	Found in Sample: [S2] F2: Sample	Found in Sample: [S3] F3: Sample	Found in Sample: [S4] F4: Sample	Found in Sample: [S5] F5: Sample	Found in Sample: [S6] F6: Sample	Found in Sample: [S7] F7: Sample	Found in Sample: [S8] F8: Sample	Found in Sample: [S9] F9: Sample	Confidence (by Search Engine): Mascot	Ions Score (by Search Engine): Mascot
	FALSE	High	IPDGAQTTIYR		1	1	1	cgd7_1710-RA-p1	0	1234.64	Not Found	Not Found	High	Not Found	Not Found	Not Found	Not Found	Not Found	Not Found	High	61
		Checked	Confidence	Identifying Node	PSM Ambiguity	Annotated Sequence	Modifications	# Proteins	Master Protein Accessions	Protein Accessions	# Missed Cleavages	Charge	DeltaScore	DeltaCn	Rank	Search Engine Rank	m/z [Da]	MH+ [Da]	Theo. MH+ [Da]	DeltaM [ppm]	Deltam/z [Da]	Activation Type	MS Order	Isolation Interference [%]	Ion Inject Time [ms]	RT [min]	First Scan	Spectrum File	File ID	Ions Score	# Protein Groups	Identity Strict	Identity Relaxed	Expectation Value
		FALSE	High	Mascot (A7)	Unambiguous	IPDGAQTTIYR		1	cgd7_1710-RA-p1	cgd7_1710-RA-p1	0	2	0.918	0	1	1	617.827	1234.65	1234.64	3.26	0.00201	HCD (High Energy Collision Dissociation)	MS2	26.7307	100	36.8987	8467	PelletP3_banda2bis.raw	F3	61	1	30	23	8.86231e-06
	FALSE	High	KLAESCIVAK	1xCarbamidomethyl [C6]	1	1	1	cgd7_1710-RA-p1	1	1118.62	Not Found	Not Found	High	Not Found	Not Found	Not Found	Not Found	Not Found	Not Found	High	37
	FALSE	High	QCALLQEKASK	1xCarbamidomethyl [C2]	1	1	1	cgd7_1710-RA-p1	1	1275.67	High	Not Found	Not Found	Not Found	Not Found	Not Found	Not Found	Not Found	Not Found	High	30
FALSE	Master Protein	cgd5_1960-RA-p1	transcript=cgd5_1960-RA | gene=cgd5_1960 | organism=Cryptosporidium_parvum_Iowa_II | gene_product=Enolase | transcript_product=Enolase | location=CM000433:414502-415842(-) | protein_length=446 | sequence_SO=chromosome | SO=protein_coding | is_pseudo=false	8	3	3	3	446	48.4	5.49	91	3	Not Found	Not Found	Not Found	Not Found	High	Not Found	Not Found	Not Found	Not Found	1
	Checked	Confidence	Sequence	Modifications	# Protein Groups	# Proteins	# PSMs	Master Protein Accessions	# Missed Cleavages	Theo. MH+ [Da]	Found in Sample: [S1] F1: Sample	Found in Sample: [S2] F2: Sample	Found in Sample: [S3] F3: Sample	Found in Sample: [S4] F4: Sample	Found in Sample: [S5] F5: Sample	Found in Sample: [S6] F6: Sample	Found in Sample: [S7] F7: Sample	Found in Sample: [S8] F8: Sample	Found in Sample: [S9] F9: Sample	Confidence (by Search Engine): Mascot	Ions Score (by Search Engine): Mascot
	FALSE	High	ACCPSGASTGIYEAK	2xCarbamidomethyl [C2; C3]	1	1	1	cgd5_1960-RA-p1	0	1571.68	Not Found	Not Found	Not Found	Not Found	High	Not Found	Not Found	Not Found	Not Found	High	54
		Checked	Confidence	Identifying Node	PSM Ambiguity	Annotated Sequence	Modifications	# Proteins	Master Protein Accessions	Protein Accessions	# Missed Cleavages	Charge	DeltaScore	DeltaCn	Rank	Search Engine Rank	m/z [Da]	MH+ [Da]	Theo. MH+ [Da]	DeltaM [ppm]	Deltam/z [Da]	Activation Type	MS Order	Isolation Interference [%]	Ion Inject Time [ms]	RT [min]	First Scan	Spectrum File	File ID	Ions Score	# Protein Groups	Identity Strict	Identity Relaxed	Expectation Value
		FALSE	High	Mascot (A7)	Unambiguous	AccPSGASTGIYEAK	C2(Carbamidomethyl); C3(Carbamidomethyl)	1	cgd5_1960-RA-p1	cgd5_1960-RA-p1	0	2	1	0	1	1	786.346	1571.69	1571.68	1.43	0.00113	HCD (High Energy Collision Dissociation)	MS2	0	100	34.895	7794	PelletP3_banda4.raw	F5	54	1	27	20	2.24806e-05
	FALSE	High	YGAEVYHTLK		1	1	1	cgd5_1960-RA-p1	0	1180.6	Not Found	Not Found	Not Found	Not Found	High	Not Found	Not Found	Not Found	Not Found	High	40
	FALSE	High	IIAPALIGK		1	1	1	cgd5_1960-RA-p1	0	895.598	Not Found	Not Found	Not Found	Not Found	High	Not Found	Not Found	Not Found	Not Found	High	27
FALSE	Master Protein	cgd2_20-RA-p1	transcript=cgd2_20-RA | gene=cgd2_20 | organism=Cryptosporidium_parvum_Iowa_II | gene_product=Heat_shock_70_protein | transcript_product=Heat_shock_70_protein | location=CM000430:3163-5184(+) | protein_length=673 | sequence_SO=chromosome | SO=protein_coding | is_pseudo=false	7	3	3	3	673	73.3	5.36	101	3	Not Found	Not Found	High	High	Not Found	Not Found	Not Found	Not Found	Not Found	1
	Checked	Confidence	Sequence	Modifications	# Protein Groups	# Proteins	# PSMs	Master Protein Accessions	# Missed Cleavages	Theo. MH+ [Da]	Found in Sample: [S1] F1: Sample	Found in Sample: [S2] F2: Sample	Found in Sample: [S3] F3: Sample	Found in Sample: [S4] F4: Sample	Found in Sample: [S5] F5: Sample	Found in Sample: [S6] F6: Sample	Found in Sample: [S7] F7: Sample	Found in Sample: [S8] F8: Sample	Found in Sample: [S9] F9: Sample	Confidence (by Search Engine): Mascot	Ions Score (by Search Engine): Mascot
	FALSE	High	IINEPTAAAIAYGLDKK		1	1	1	cgd2_20-RA-p1	1	1787.99	Not Found	Not Found	High	Not Found	Not Found	Not Found	Not Found	Not Found	Not Found	High	67
		Checked	Confidence	Identifying Node	PSM Ambiguity	Annotated Sequence	Modifications	# Proteins	Master Protein Accessions	Protein Accessions	# Missed Cleavages	Charge	DeltaScore	DeltaCn	Rank	Search Engine Rank	m/z [Da]	MH+ [Da]	Theo. MH+ [Da]	DeltaM [ppm]	Deltam/z [Da]	Activation Type	MS Order	Isolation Interference [%]	Ion Inject Time [ms]	RT [min]	First Scan	Spectrum File	File ID	Ions Score	# Protein Groups	Identity Strict	Identity Relaxed	Expectation Value
		FALSE	High	Mascot (A7)	Unambiguous	IINEPTAAAIAYGLDKK		1	cgd2_20-RA-p1	cgd2_20-RA-p1	1	3	1	0	1	1	596.672	1788	1787.99	5.68	0.00339	HCD (High Energy Collision Dissociation)	MS2	21.052	100	44.1682	11589	PelletP3_banda2bis.raw	F3	67	1	28	21	1.4365e-06
	FALSE	High	EFHAEEISAMVLQK		1	1	1	cgd2_20-RA-p1	0	1631.81	Not Found	Not Found	Not Found	High	Not Found	Not Found	Not Found	Not Found	Not Found	High	34
	FALSE	High	ATAGDTHLGGEDFDNR		1	1	1	cgd2_20-RA-p1	0	1675.73	Not Found	Not Found	High	Not Found	Not Found	Not Found	Not Found	Not Found	Not Found	High	33
FALSE	Master Protein	cgd1_660-RA-p1	transcript=cgd1_660-RA | gene=cgd1_660 | organism=Cryptosporidium_parvum_Iowa_II | gene_product=Signal_peptide_region_containing_protein | transcript_product=Signal_peptide_region_containing_protein | location=CM000429:157604-158620(-) | protein_length=338 | sequence_SO=chromosome | SO=protein_coding | is_pseudo=false	14	3	3	3	338	37.1	4.45	74	3	Not Found	Not Found	Not Found	Not Found	High	Not Found	Not Found	Not Found	Not Found	1
	Checked	Confidence	Sequence	Modifications	# Protein Groups	# Proteins	# PSMs	Master Protein Accessions	# Missed Cleavages	Theo. MH+ [Da]	Found in Sample: [S1] F1: Sample	Found in Sample: [S2] F2: Sample	Found in Sample: [S3] F3: Sample	Found in Sample: [S4] F4: Sample	Found in Sample: [S5] F5: Sample	Found in Sample: [S6] F6: Sample	Found in Sample: [S7] F7: Sample	Found in Sample: [S8] F8: Sample	Found in Sample: [S9] F9: Sample	Confidence (by Search Engine): Mascot	Ions Score (by Search Engine): Mascot
	FALSE	High	CLSGLSSLDEEHDR	1xCarbamidomethyl [C1]	1	1	1	cgd1_660-RA-p1	0	1617.72	Not Found	Not Found	Not Found	Not Found	High	Not Found	Not Found	Not Found	Not Found	High	41
	FALSE	High	RLTPISIEESSIQDK		1	1	1	cgd1_660-RA-p1	1	1715.92	Not Found	Not Found	Not Found	Not Found	High	Not Found	Not Found	Not Found	Not Found	High	36
	FALSE	High	NNKNPGCPCDVQPDSSICQK	3xCarbamidomethyl [C7; C9; C18]	1	1	1	cgd1_660-RA-p1	1	2318	Not Found	Not Found	Not Found	Not Found	High	Not Found	Not Found	Not Found	Not Found	High	30
FALSE	Master Protein	cgd7_4270-RA-p1	transcript=cgd7_4270-RA | gene=cgd7_4270 | organism=Cryptosporidium_parvum_Iowa_II | gene_product=2,3-bisphosphoglycerate-dependent_phosphoglycerate_mutase_[gpmA]. | transcript_product=2,3-bisphosphoglycerate-dependent_phosphoglycerate_mutase_[gpmA]. | location=CM000435:956684-957433(+) | protein_length=249 | sequence_SO=chromosome | SO=protein_coding | is_pseudo=false	12	2	3	2	249	28.3	6.9	104	2	Not Found	Not Found	Not Found	Not Found	Not Found	Not Found	High	Not Found	Not Found	1
	Checked	Confidence	Sequence	Modifications	# Protein Groups	# Proteins	# PSMs	Master Protein Accessions	# Missed Cleavages	Theo. MH+ [Da]	Found in Sample: [S1] F1: Sample	Found in Sample: [S2] F2: Sample	Found in Sample: [S3] F3: Sample	Found in Sample: [S4] F4: Sample	Found in Sample: [S5] F5: Sample	Found in Sample: [S6] F6: Sample	Found in Sample: [S7] F7: Sample	Found in Sample: [S8] F8: Sample	Found in Sample: [S9] F9: Sample	Confidence (by Search Engine): Mascot	Ions Score (by Search Engine): Mascot
	FALSE	High	SVLVSAHGNSLR		1	1	2	cgd7_4270-RA-p1	0	1239.68	Not Found	Not Found	Not Found	Not Found	Not Found	Not Found	High	Not Found	Not Found	High	61
		Checked	Confidence	Identifying Node	PSM Ambiguity	Annotated Sequence	Modifications	# Proteins	Master Protein Accessions	Protein Accessions	# Missed Cleavages	Charge	DeltaScore	DeltaCn	Rank	Search Engine Rank	m/z [Da]	MH+ [Da]	Theo. MH+ [Da]	DeltaM [ppm]	Deltam/z [Da]	Activation Type	MS Order	Isolation Interference [%]	Ion Inject Time [ms]	RT [min]	First Scan	Spectrum File	File ID	Ions Score	# Protein Groups	Identity Strict	Identity Relaxed	Expectation Value
		FALSE	High	Mascot (A7)	Unambiguous	SVLVSAHGNSLR		1	cgd7_4270-RA-p1	cgd7_4270-RA-p1	0	2	0.9672	0	1	1	620.342	1239.68	1239.68	-3.7	-0.00229	HCD (High Energy Collision Dissociation)	MS2	22.5636	100	33.0872	6960	PelletP3_banda6.raw	F7	61	1	28	21	5.91356e-06
	FALSE	High	GICPSCLPTTECLKDTVER	3xCarbamidomethyl [C3; C6; C12]	1	1	1	cgd7_4270-RA-p1	1	2236.04	Not Found	Not Found	Not Found	Not Found	Not Found	Not Found	High	Not Found	Not Found	High	35
FALSE	Master Protein	cgd6_2690-RA-p1	transcript=cgd6_2690-RA | gene=cgd6_2690 | organism=Cryptosporidium_parvum_Iowa_II | gene_product=FKBP-like_Peptidylprolyl_isomerase | transcript_product=FKBP-like_Peptidylprolyl_isomerase | location=CM000434:627932-628909(-) | protein_length=325 | sequence_SO=chromosome | SO=protein_coding | is_pseudo=false	10	2	2	2	325	36.8	5.17	70	2	Not Found	Not Found	Not Found	Not Found	Not Found	High	Not Found	Not Found	Not Found	1
	Checked	Confidence	Sequence	Modifications	# Protein Groups	# Proteins	# PSMs	Master Protein Accessions	# Missed Cleavages	Theo. MH+ [Da]	Found in Sample: [S1] F1: Sample	Found in Sample: [S2] F2: Sample	Found in Sample: [S3] F3: Sample	Found in Sample: [S4] F4: Sample	Found in Sample: [S5] F5: Sample	Found in Sample: [S6] F6: Sample	Found in Sample: [S7] F7: Sample	Found in Sample: [S8] F8: Sample	Found in Sample: [S9] F9: Sample	Confidence (by Search Engine): Mascot	Ions Score (by Search Engine): Mascot
	FALSE	High	EGTGQEKPKPEDEVEVFYR		1	1	1	cgd6_2690-RA-p1	0	2237.07	Not Found	Not Found	Not Found	Not Found	Not Found	High	Not Found	Not Found	Not Found	High	47
	FALSE	High	TLGGIEFDSSYNR		1	1	1	cgd6_2690-RA-p1	0	1458.69	Not Found	Not Found	Not Found	Not Found	Not Found	High	Not Found	Not Found	Not Found	High	42
FALSE	Master Protein	cgd1_3040-RA-p1	transcript=cgd1_3040-RA | gene=cgd1_3040 | organism=Cryptosporidium_parvum_Iowa_II | gene_product=Triosephosphate_isomerase | transcript_product=Triosephosphate_isomerase | location=CM000429:656413-657165(-) | protein_length=250 | sequence_SO=chromosome | SO=protein_coding | is_pseudo=false	7	2	2	2	250	27.4	5.67	61	2	Not Found	Not Found	Not Found	Not Found	Not Found	Not Found	High	Not Found	Not Found	1
	Checked	Confidence	Sequence	Modifications	# Protein Groups	# Proteins	# PSMs	Master Protein Accessions	# Missed Cleavages	Theo. MH+ [Da]	Found in Sample: [S1] F1: Sample	Found in Sample: [S2] F2: Sample	Found in Sample: [S3] F3: Sample	Found in Sample: [S4] F4: Sample	Found in Sample: [S5] F5: Sample	Found in Sample: [S6] F6: Sample	Found in Sample: [S7] F7: Sample	Found in Sample: [S8] F8: Sample	Found in Sample: [S9] F9: Sample	Confidence (by Search Engine): Mascot	Ions Score (by Search Engine): Mascot
	FALSE	High	MYNPQVSSNLR		1	1	1	cgd1_3040-RA-p1	0	1308.64	Not Found	Not Found	Not Found	Not Found	Not Found	Not Found	High	Not Found	Not Found	High	43
	FALSE	High	TLIDSFK		1	1	1	cgd1_3040-RA-p1	0	823.456	Not Found	Not Found	Not Found	Not Found	Not Found	Not Found	High	Not Found	Not Found	High	35
FALSE	Master Protein	cgd5_3740-RA-p1	transcript=cgd5_3740-RA | gene=cgd5_3740 | organism=Cryptosporidium_parvum_Iowa_II | gene_product=50S_ribosomal_protein_L7e/L30e/S12e/Gadd45 | transcript_product=50S_ribosomal_protein_L7e/L30e/S12e/Gadd45 | location=CM000433:864803-865234(-) | protein_length=143 | sequence_SO=chromosome | SO=protein_coding | is_pseudo=false	14	2	2	2	143	15.8	4.88	69	2	Not Found	Not Found	Not Found	Not Found	Not Found	Not Found	Not Found	High	Not Found	1
	Checked	Confidence	Sequence	Modifications	# Protein Groups	# Proteins	# PSMs	Master Protein Accessions	# Missed Cleavages	Theo. MH+ [Da]	Found in Sample: [S1] F1: Sample	Found in Sample: [S2] F2: Sample	Found in Sample: [S3] F3: Sample	Found in Sample: [S4] F4: Sample	Found in Sample: [S5] F5: Sample	Found in Sample: [S6] F6: Sample	Found in Sample: [S7] F7: Sample	Found in Sample: [S8] F8: Sample	Found in Sample: [S9] F9: Sample	Confidence (by Search Engine): Mascot	Ions Score (by Search Engine): Mascot
	FALSE	High	GLNEVVLALDSK		1	1	1	cgd5_3740-RA-p1	0	1257.7	Not Found	Not Found	Not Found	Not Found	Not Found	Not Found	Not Found	High	Not Found	High	50
		Checked	Confidence	Identifying Node	PSM Ambiguity	Annotated Sequence	Modifications	# Proteins	Master Protein Accessions	Protein Accessions	# Missed Cleavages	Charge	DeltaScore	DeltaCn	Rank	Search Engine Rank	m/z [Da]	MH+ [Da]	Theo. MH+ [Da]	DeltaM [ppm]	Deltam/z [Da]	Activation Type	MS Order	Isolation Interference [%]	Ion Inject Time [ms]	RT [min]	First Scan	Spectrum File	File ID	Ions Score	# Protein Groups	Identity Strict	Identity Relaxed	Expectation Value
		FALSE	High	Mascot (A7)	Unambiguous	GLNEVVLALDSK		1	cgd5_3740-RA-p1	cgd5_3740-RA-p1	0	2	0.98	0	1	1	629.356	1257.7	1257.7	-0.88	-0.00055	HCD (High Energy Collision Dissociation)	MS2	30.6255	100	48.8624	13955	PelletP3_banda7.raw	F8	50	1	29	22	9.50615e-05
	FALSE	High	QLVEALCR	1xCarbamidomethyl [C7]	1	1	1	cgd5_3740-RA-p1	0	988.524	Not Found	Not Found	Not Found	Not Found	Not Found	Not Found	Not Found	High	Not Found	High	39
FALSE	Master Protein	cgd2_4320-RA-p1	transcript=cgd2_4320-RA | gene=cgd2_4320 | organism=Cryptosporidium_parvum_Iowa_II | gene_product=Thioredoxin/glutathione_reductase_selenoprotein | transcript_product=Thioredoxin/glutathione_reductase_selenoprotein | location=CM000430:964801-966366(-) | protein_length=521 | sequence_SO=chromosome | SO=protein_coding | is_pseudo=false	4	2	2	2	521	56.3	6.48	57	2	Not Found	Not Found	Not Found	Not Found	High	Not Found	Not Found	Not Found	Not Found	1
	Checked	Confidence	Sequence	Modifications	# Protein Groups	# Proteins	# PSMs	Master Protein Accessions	# Missed Cleavages	Theo. MH+ [Da]	Found in Sample: [S1] F1: Sample	Found in Sample: [S2] F2: Sample	Found in Sample: [S3] F3: Sample	Found in Sample: [S4] F4: Sample	Found in Sample: [S5] F5: Sample	Found in Sample: [S6] F6: Sample	Found in Sample: [S7] F7: Sample	Found in Sample: [S8] F8: Sample	Found in Sample: [S9] F9: Sample	Confidence (by Search Engine): Mascot	Ions Score (by Search Engine): Mascot
	FALSE	High	SGESFVSSGGCGGGK	1xCarbamidomethyl [C11]	1	1	1	cgd2_4320-RA-p1	0	1372.58	Not Found	Not Found	Not Found	Not Found	High	Not Found	Not Found	Not Found	Not Found	High	42
	FALSE	High	MLNFSYR		1	1	1	cgd2_4320-RA-p1	0	930.45	Not Found	Not Found	Not Found	Not Found	High	Not Found	Not Found	Not Found	Not Found	High	33
FALSE	Master Protein	cgd4_3270-RA-p1	transcript=cgd4_3270-RA | gene=cgd4_3270 | organism=Cryptosporidium_parvum_Iowa_II | gene_product=Hsp70_protein | transcript_product=Hsp70_protein | location=CM000432:764923-767343(+) | protein_length=806 | sequence_SO=chromosome | SO=protein_coding | is_pseudo=false	2	2	2	2	806	90.7	5.02	83	2	Not Found	Not Found	High	Not Found	Not Found	Not Found	Not Found	Not Found	Not Found	1
	Checked	Confidence	Sequence	Modifications	# Protein Groups	# Proteins	# PSMs	Master Protein Accessions	# Missed Cleavages	Theo. MH+ [Da]	Found in Sample: [S1] F1: Sample	Found in Sample: [S2] F2: Sample	Found in Sample: [S3] F3: Sample	Found in Sample: [S4] F4: Sample	Found in Sample: [S5] F5: Sample	Found in Sample: [S6] F6: Sample	Found in Sample: [S7] F7: Sample	Found in Sample: [S8] F8: Sample	Found in Sample: [S9] F9: Sample	Confidence (by Search Engine): Mascot	Ions Score (by Search Engine): Mascot
	FALSE	High	ISPGGNLNQYAEK		1	1	1	cgd4_3270-RA-p1	0	1390.7	Not Found	Not Found	High	Not Found	Not Found	Not Found	Not Found	Not Found	Not Found	High	72
		Checked	Confidence	Identifying Node	PSM Ambiguity	Annotated Sequence	Modifications	# Proteins	Master Protein Accessions	Protein Accessions	# Missed Cleavages	Charge	DeltaScore	DeltaCn	Rank	Search Engine Rank	m/z [Da]	MH+ [Da]	Theo. MH+ [Da]	DeltaM [ppm]	Deltam/z [Da]	Activation Type	MS Order	Isolation Interference [%]	Ion Inject Time [ms]	RT [min]	First Scan	Spectrum File	File ID	Ions Score	# Protein Groups	Identity Strict	Identity Relaxed	Expectation Value
		FALSE	High	Mascot (A7)	Unambiguous	ISPGGNLNQYAEK		1	cgd4_3270-RA-p1	cgd4_3270-RA-p1	0	2	0.9167	0	1	1	695.854	1390.7	1390.7	3.4	0.00237	HCD (High Energy Collision Dissociation)	MS2	7.72583	100	37.102	8555	PelletP3_banda2bis.raw	F3	72	1	31	24	9.92559e-07
	FALSE	High	IPWVQR		1	1	1	cgd4_3270-RA-p1	0	798.462	Not Found	Not Found	High	Not Found	Not Found	Not Found	Not Found	Not Found	Not Found	High	33
FALSE	Master Protein	cgd4_2300-RA-p1	transcript=cgd4_2300-RA | gene=cgd4_2300 | organism=Cryptosporidium_parvum_Iowa_II | gene_product=Ubiquitin-activating_enzyme_E1 | transcript_product=Ubiquitin-activating_enzyme_E1 | location=CM000432:547301-550489(+) | protein_length=1062 | sequence_SO=chromosome | SO=protein_coding | is_pseudo=false	2	2	2	2	1062	119.9	5.55	79	2	Not Found	High	Not Found	Not Found	Not Found	Not Found	Not Found	Not Found	Not Found	1
	Checked	Confidence	Sequence	Modifications	# Protein Groups	# Proteins	# PSMs	Master Protein Accessions	# Missed Cleavages	Theo. MH+ [Da]	Found in Sample: [S1] F1: Sample	Found in Sample: [S2] F2: Sample	Found in Sample: [S3] F3: Sample	Found in Sample: [S4] F4: Sample	Found in Sample: [S5] F5: Sample	Found in Sample: [S6] F6: Sample	Found in Sample: [S7] F7: Sample	Found in Sample: [S8] F8: Sample	Found in Sample: [S9] F9: Sample	Confidence (by Search Engine): Mascot	Ions Score (by Search Engine): Mascot
	FALSE	High	YDDQIIIFGR		1	1	1	cgd4_2300-RA-p1	0	1239.64	Not Found	High	Not Found	Not Found	Not Found	Not Found	Not Found	Not Found	Not Found	High	67
		Checked	Confidence	Identifying Node	PSM Ambiguity	Annotated Sequence	Modifications	# Proteins	Master Protein Accessions	Protein Accessions	# Missed Cleavages	Charge	DeltaScore	DeltaCn	Rank	Search Engine Rank	m/z [Da]	MH+ [Da]	Theo. MH+ [Da]	DeltaM [ppm]	Deltam/z [Da]	Activation Type	MS Order	Isolation Interference [%]	Ion Inject Time [ms]	RT [min]	First Scan	Spectrum File	File ID	Ions Score	# Protein Groups	Identity Strict	Identity Relaxed	Expectation Value
		FALSE	High	Mascot (A7)	Unambiguous	YDDQIIIFGR		1	cgd4_2300-RA-p1	cgd4_2300-RA-p1	0	2	0.8657	0	1	1	620.322	1239.64	1239.64	0.26	0.00016	HCD (High Energy Collision Dissociation)	MS2	41.3508	100	48.351	13280	PelletP3_banda2.raw	F2	67	1	29	22	1.89882e-06
	FALSE	High	LPEISDSSIIFK		1	1	1	cgd4_2300-RA-p1	0	1348.74	Not Found	High	Not Found	Not Found	Not Found	Not Found	Not Found	Not Found	Not Found	High	34
FALSE	Master Protein	cgd3_2090-RA-p1	transcript=cgd3_2090-RA | gene=cgd3_2090 | organism=Cryptosporidium_parvum_Iowa_II | gene_product=_40S_ribosomal_protein_Sae | transcript_product=_40S_ribosomal_protein_Sae | location=CM000431:551358-552128(-) | protein_length=256 | sequence_SO=chromosome | SO=protein_coding | is_pseudo=false	7	2	3	2	256	28.3	5.25	96	2	Not Found	Not Found	Not Found	Not Found	Not Found	High	Not Found	Not Found	High	1
	Checked	Confidence	Sequence	Modifications	# Protein Groups	# Proteins	# PSMs	Master Protein Accessions	# Missed Cleavages	Theo. MH+ [Da]	Found in Sample: [S1] F1: Sample	Found in Sample: [S2] F2: Sample	Found in Sample: [S3] F3: Sample	Found in Sample: [S4] F4: Sample	Found in Sample: [S5] F5: Sample	Found in Sample: [S6] F6: Sample	Found in Sample: [S7] F7: Sample	Found in Sample: [S8] F8: Sample	Found in Sample: [S9] F9: Sample	Confidence (by Search Engine): Mascot	Ions Score (by Search Engine): Mascot
	FALSE	High	FTPGTLTNQITQK		1	1	2	cgd3_2090-RA-p1	0	1448.77	Not Found	Not Found	Not Found	Not Found	Not Found	High	Not Found	Not Found	High	High	52
		Checked	Confidence	Identifying Node	PSM Ambiguity	Annotated Sequence	Modifications	# Proteins	Master Protein Accessions	Protein Accessions	# Missed Cleavages	Charge	DeltaScore	DeltaCn	Rank	Search Engine Rank	m/z [Da]	MH+ [Da]	Theo. MH+ [Da]	DeltaM [ppm]	Deltam/z [Da]	Activation Type	MS Order	Isolation Interference [%]	Ion Inject Time [ms]	RT [min]	First Scan	Spectrum File	File ID	Ions Score	# Protein Groups	Identity Strict	Identity Relaxed	Expectation Value
		FALSE	High	Mascot (A7)	Unambiguous	FTPGTLTNQITQK		1	cgd3_2090-RA-p1	cgd3_2090-RA-p1	0	2	1	0	1	1	724.89	1448.77	1448.77	-0.44	-0.00032	HCD (High Energy Collision Dissociation)	MS2	14.0117	100	41.4596	9468	PelletP3_banda8.raw	F9	52	1	29	22	6.66812e-05
	FALSE	High	EVNFLR		1	1	1	cgd3_2090-RA-p1	0	777.425	Not Found	Not Found	Not Found	Not Found	Not Found	High	Not Found	Not Found	Not Found	High	35
FALSE	Master Protein	cgd7_4310-RA-p1	transcript=cgd7_4310-RA | gene=cgd7_4310 | organism=Cryptosporidium_parvum_Iowa_II | gene_product=Cysteine-rich_secretory_protein,_allergen_V5/Tpx-1-related | transcript_product=Cysteine-rich_secretory_protein,_allergen_V5/Tpx-1-related | location=CM000435:965402-970399(+) | protein_length=1665 | sequence_SO=chromosome | SO=protein_coding | is_pseudo=false	2	2	2	2	1665	184.8	5.31	95	2	Not Found	Not Found	Not Found	Not Found	Not Found	High	Not Found	Not Found	Not Found	1
	Checked	Confidence	Sequence	Modifications	# Protein Groups	# Proteins	# PSMs	Master Protein Accessions	# Missed Cleavages	Theo. MH+ [Da]	Found in Sample: [S1] F1: Sample	Found in Sample: [S2] F2: Sample	Found in Sample: [S3] F3: Sample	Found in Sample: [S4] F4: Sample	Found in Sample: [S5] F5: Sample	Found in Sample: [S6] F6: Sample	Found in Sample: [S7] F7: Sample	Found in Sample: [S8] F8: Sample	Found in Sample: [S9] F9: Sample	Confidence (by Search Engine): Mascot	Ions Score (by Search Engine): Mascot
	FALSE	High	AEATGVGCSIATNCK	2xCarbamidomethyl [C8; C14]	1	1	1	cgd7_4310-RA-p1	0	1538.69	Not Found	Not Found	Not Found	Not Found	Not Found	High	Not Found	Not Found	Not Found	High	70
		Checked	Confidence	Identifying Node	PSM Ambiguity	Annotated Sequence	Modifications	# Proteins	Master Protein Accessions	Protein Accessions	# Missed Cleavages	Charge	DeltaScore	DeltaCn	Rank	Search Engine Rank	m/z [Da]	MH+ [Da]	Theo. MH+ [Da]	DeltaM [ppm]	Deltam/z [Da]	Activation Type	MS Order	Isolation Interference [%]	Ion Inject Time [ms]	RT [min]	First Scan	Spectrum File	File ID	Ions Score	# Protein Groups	Identity Strict	Identity Relaxed	Expectation Value
		FALSE	High	Mascot (A7)	Unambiguous	AEATGVGcSIATNcK	C8(Carbamidomethyl); C14(Carbamidomethyl)	1	cgd7_4310-RA-p1	cgd7_4310-RA-p1	0	2	1	0	1	1	769.853	1538.7	1538.69	3.27	0.00251	HCD (High Energy Collision Dissociation)	MS2	0	100	34.3323	7349	PelletP3_banda5.raw	F6	70	1	29	22	7.55366e-07
	FALSE	High	SAVLNNLNTVR		1	1	1	cgd7_4310-RA-p1	0	1200.67	Not Found	Not Found	Not Found	Not Found	Not Found	High	Not Found	Not Found	Not Found	High	43
FALSE	Master Protein	cgd7_2280-RA-p1	transcript=cgd7_2280-RA | gene=cgd7_2280 | organism=Cryptosporidium_parvum_Iowa_II | gene_product=Ribosomal_protein_L40e | transcript_product=Ribosomal_protein_L40e | location=CM000435:549624-550010(-) | protein_length=128 | sequence_SO=chromosome | SO=protein_coding | is_pseudo=false	12	2	2	2	128	14.7	9.91	51	2	Not Found	Not Found	Not Found	Not Found	Not Found	Not Found	Not Found	Not Found	High	1
	Checked	Confidence	Sequence	Modifications	# Protein Groups	# Proteins	# PSMs	Master Protein Accessions	# Missed Cleavages	Theo. MH+ [Da]	Found in Sample: [S1] F1: Sample	Found in Sample: [S2] F2: Sample	Found in Sample: [S3] F3: Sample	Found in Sample: [S4] F4: Sample	Found in Sample: [S5] F5: Sample	Found in Sample: [S6] F6: Sample	Found in Sample: [S7] F7: Sample	Found in Sample: [S8] F8: Sample	Found in Sample: [S9] F9: Sample	Confidence (by Search Engine): Mascot	Ions Score (by Search Engine): Mascot
	FALSE	High	ESTLHLVLR	1xDehydrated [N-Term]	1	2	1	cgd7_2280-RA-p1	0	1049.61	Not Found	Not Found	Not Found	Not Found	Not Found	Not Found	Not Found	Not Found	High	High	40
	FALSE	High	MQIFVK		1	2	1	cgd7_2280-RA-p1	0	765.433	Not Found	Not Found	Not Found	Not Found	Not Found	Not Found	Not Found	Not Found	High	High	30
FALSE	Master Protein	cgd7_910-RA-p1	transcript=cgd7_910-RA | gene=cgd7_910 | organism=Cryptosporidium_parvum_Iowa_II | gene_product=_Phosphoglycerate_kinase | transcript_product=_Phosphoglycerate_kinase | location=CM000435:217652-218833(-) | protein_length=393 | sequence_SO=chromosome | SO=protein_coding | is_pseudo=false	8	2	3	2	393	42	6.01	79	2	Not Found	Not Found	Not Found	Not Found	High	Not Found	Not Found	Not Found	Not Found	1
	Checked	Confidence	Sequence	Modifications	# Protein Groups	# Proteins	# PSMs	Master Protein Accessions	# Missed Cleavages	Theo. MH+ [Da]	Found in Sample: [S1] F1: Sample	Found in Sample: [S2] F2: Sample	Found in Sample: [S3] F3: Sample	Found in Sample: [S4] F4: Sample	Found in Sample: [S5] F5: Sample	Found in Sample: [S6] F6: Sample	Found in Sample: [S7] F7: Sample	Found in Sample: [S8] F8: Sample	Found in Sample: [S9] F9: Sample	Confidence (by Search Engine): Mascot	Ions Score (by Search Engine): Mascot
	FALSE	High	AHSSMVGVDLTPK	1xOxidation [M5]	1	1	1	cgd7_910-RA-p1	0	1357.68	Not Found	Not Found	Not Found	Not Found	High	Not Found	Not Found	Not Found	Not Found	High	39
	FALSE	High	VSHVSTGGGASLELLEGK		1	1	1	cgd7_910-RA-p1	0	1740.91	Not Found	Not Found	Not Found	Not Found	High	Not Found	Not Found	Not Found	Not Found	High	37
	FALSE	High	AHSSMVGVDLTPK		1	1	1	cgd7_910-RA-p1	0	1341.68	Not Found	Not Found	Not Found	Not Found	High	Not Found	Not Found	Not Found	Not Found	High	33

## Sheet: SEVs_peptides
Supplementary Table S1: Identification details of the proteins identified by LC-ESI-MS/MS analysis in EVs of C. Parvum . The results obtained for the SEVs pellet have been reported. The identification details of the identified peptides have been reported in a separate sheet for each dataset and are accessible by clicking on the “+” sign. The identification details of PMSs have been reported for e…
Checked	Master	Accession	Description	Coverage [%]	# Peptides	# PSMs	# Unique Peptides	# AAs	MW [kDa]	calc. pI	Score Mascot: Mascot	# Peptides (by Search Engine): Mascot	Found in Sample: [S10] F10: Sample	Found in Sample: [S11] F11: Sample	Found in Sample: [S12] F12: Sample	Found in Sample: [S13] F13: Sample	Found in Sample: [S14] F14: Sample	Found in Sample: [S15] F15: Sample	Found in Sample: [S16] F16: Sample	Found in Sample: [S17] F17: Sample	Found in Sample: [S18] F18: Sample	# Protein Groups
FALSE	Master Protein	cgd3_3430-RA-p1	transcript=cgd3_3430-RA | gene=cgd3_3430 | organism=Cryptosporidium_parvum_Iowa_II | gene_product=Amine_oxidase | transcript_product=Amine_oxidase | location=CM000431:855744-861053(-) | protein_length=1769 | sequence_SO=chromosome | SO=protein_coding | is_pseudo=false	14	22	30	22	1769	199.2	5.71	933	22	Not Found	High	Not Found	Not Found	High	Not Found	Not Found	Not Found	Not Found	1
	Checked	Confidence	Sequence	Modifications	# Protein Groups	# Proteins	# PSMs	Master Protein Accessions	# Missed Cleavages	Theo. MH+ [Da]	Found in Sample: [S10] F10: Sample	Found in Sample: [S11] F11: Sample	Found in Sample: [S12] F12: Sample	Found in Sample: [S13] F13: Sample	Found in Sample: [S14] F14: Sample	Found in Sample: [S15] F15: Sample	Found in Sample: [S16] F16: Sample	Found in Sample: [S17] F17: Sample	Found in Sample: [S18] F18: Sample	Confidence (by Search Engine): Mascot	Ions Score (by Search Engine): Mascot
	FALSE	High	APGYMPGASAVLIGNPR	1xOxidation [M5]	1	1	1	cgd3_3430-RA-p1	0	1686.86	Not Found	High	Not Found	Not Found	Not Found	Not Found	Not Found	Not Found	Not Found	High	77
		Checked	Confidence	Identifying Node	PSM Ambiguity	Annotated Sequence	Modifications	# Proteins	Master Protein Accessions	Protein Accessions	# Missed Cleavages	Charge	DeltaScore	DeltaCn	Rank	Search Engine Rank	m/z [Da]	MH+ [Da]	Theo. MH+ [Da]	DeltaM [ppm]	Deltam/z [Da]	Activation Type	MS Order	Isolation Interference [%]	Ion Inject Time [ms]	RT [min]	First Scan	Spectrum File	File ID	Ions Score	# Protein Groups	Identity Strict	Identity Relaxed	Expectation Value
		FALSE	High	Mascot (A7)	Unambiguous	APGYmPGASAVLIGNPR	M5(Oxidation)	1	cgd3_3430-RA-p1	cgd3_3430-RA-p1	0	2	1	0	1	1	843.941	1686.87	1686.86	6.52	0.0055	HCD (High Energy Collision Dissociation)	MS2	0	100	42.4013	10894	PelletP4_banda2.raw	F11	77	1	31	24	2.45546e-07
	FALSE	High	VYSFGSHCLTLR	1xCarbamidomethyl [C8]	1	1	2	cgd3_3430-RA-p1	0	1439.71	Not Found	High	Not Found	Not Found	Not Found	Not Found	Not Found	Not Found	Not Found	High	74
		Checked	Confidence	Identifying Node	PSM Ambiguity	Annotated Sequence	Modifications	# Proteins	Master Protein Accessions	Protein Accessions	# Missed Cleavages	Charge	DeltaScore	DeltaCn	Rank	Search Engine Rank	m/z [Da]	MH+ [Da]	Theo. MH+ [Da]	DeltaM [ppm]	Deltam/z [Da]	Activation Type	MS Order	Isolation Interference [%]	Ion Inject Time [ms]	RT [min]	First Scan	Spectrum File	File ID	Ions Score	# Protein Groups	Identity Strict	Identity Relaxed	Expectation Value
		FALSE	High	Mascot (A7)	Unambiguous	VYSFGSHcLTLR	C8(Carbamidomethyl)	1	cgd3_3430-RA-p1	cgd3_3430-RA-p1	0	2	1	0	1	1	720.36	1439.71	1439.71	1.96	0.00141	HCD (High Energy Collision Dissociation)	MS2	0	100	41.1797	10376	PelletP4_banda2.raw	F11	74	1	30	23	4.5875e-07
		FALSE	High	Mascot (A7)	Unambiguous	VYSFGSHcLTLR	C8(Carbamidomethyl)	1	cgd3_3430-RA-p1	cgd3_3430-RA-p1	0	3	1	0	1	1	480.575	1439.71	1439.71	0.34	0.00016	HCD (High Energy Collision Dissociation)	MS2	32.2468	100	41.171	10372	PelletP4_banda2.raw	F11	74	1	31	24	5.27492e-07
	FALSE	High	YFMAGADVNVLR		1	1	1	cgd3_3430-RA-p1	0	1355.68	Not Found	High	Not Found	Not Found	Not Found	Not Found	Not Found	Not Found	Not Found	High	73
		Checked	Confidence	Identifying Node	PSM Ambiguity	Annotated Sequence	Modifications	# Proteins	Master Protein Accessions	Protein Accessions	# Missed Cleavages	Charge	DeltaScore	DeltaCn	Rank	Search Engine Rank	m/z [Da]	MH+ [Da]	Theo. MH+ [Da]	DeltaM [ppm]	Deltam/z [Da]	Activation Type	MS Order	Isolation Interference [%]	Ion Inject Time [ms]	RT [min]	First Scan	Spectrum File	File ID	Ions Score	# Protein Groups	Identity Strict	Identity Relaxed	Expectation Value
		FALSE	High	Mascot (A7)	Unambiguous	YFMAGADVNVLR		1	cgd3_3430-RA-p1	cgd3_3430-RA-p1	0	2	0.9452	0	1	1	678.338	1355.67	1355.68	-6.19	-0.0042	HCD (High Energy Collision Dissociation)	MS2	0	100	46.8382	12769	PelletP4_banda2.raw	F11	73	1	29	22	4.97319e-07
	FALSE	High	FDSFIMDDEVIR		1	1	1	cgd3_3430-RA-p1	0	1486.69	Not Found	Not Found	Not Found	Not Found	High	Not Found	Not Found	Not Found	Not Found	High	73
		Checked	Confidence	Identifying Node	PSM Ambiguity	Annotated Sequence	Modifications	# Proteins	Master Protein Accessions	Protein Accessions	# Missed Cleavages	Charge	DeltaScore	DeltaCn	Rank	Search Engine Rank	m/z [Da]	MH+ [Da]	Theo. MH+ [Da]	DeltaM [ppm]	Deltam/z [Da]	Activation Type	MS Order	Isolation Interference [%]	Ion Inject Time [ms]	RT [min]	First Scan	Spectrum File	File ID	Ions Score	# Protein Groups	Identity Strict	Identity Relaxed	Expectation Value
		FALSE	High	Mascot (A7)	Unambiguous	FDSFIMDDEVIR		1	cgd3_3430-RA-p1	cgd3_3430-RA-p1	0	2	0.9315	0	1	1	743.849	1486.69	1486.69	1.99	0.00148	HCD (High Energy Collision Dissociation)	MS2	35.1311	100	50.5848	14722	PelletP4_banda4.raw	F14	73	1	28	21	3.95248e-07
	FALSE	High	SWEVEGALGCSGR	1xCarbamidomethyl [C10]	1	1	1	cgd3_3430-RA-p1	0	1407.63	Not Found	High	Not Found	Not Found	Not Found	Not Found	Not Found	Not Found	Not Found	High	66
		Checked	Confidence	Identifying Node	PSM Ambiguity	Annotated Sequence	Modifications	# Proteins	Master Protein Accessions	Protein Accessions	# Missed Cleavages	Charge	DeltaScore	DeltaCn	Rank	Search Engine Rank	m/z [Da]	MH+ [Da]	Theo. MH+ [Da]	DeltaM [ppm]	Deltam/z [Da]	Activation Type	MS Order	Isolation Interference [%]	Ion Inject Time [ms]	RT [min]	First Scan	Spectrum File	File ID	Ions Score	# Protein Groups	Identity Strict	Identity Relaxed	Expectation Value
		FALSE	High	Mascot (A7)	Unambiguous	SWEVEGALGcSGR	C10(Carbamidomethyl)	1	cgd3_3430-RA-p1	cgd3_3430-RA-p1	0	2	0.8485	0	1	1	704.321	1407.63	1407.63	1.64	0.00115	HCD (High Energy Collision Dissociation)	MS2	19.1998	100	43.0107	11154	PelletP4_banda2.raw	F11	66	1	28	21	1.65294e-06
	FALSE	High	TEAYEYLDSLDLHKR		1	1	2	cgd3_3430-RA-p1	1	1852.91	Not Found	High	Not Found	Not Found	Not Found	Not Found	Not Found	Not Found	Not Found	High	62
		Checked	Confidence	Identifying Node	PSM Ambiguity	Annotated Sequence	Modifications	# Proteins	Master Protein Accessions	Protein Accessions	# Missed Cleavages	Charge	DeltaScore	DeltaCn	Rank	Search Engine Rank	m/z [Da]	MH+ [Da]	Theo. MH+ [Da]	DeltaM [ppm]	Deltam/z [Da]	Activation Type	MS Order	Isolation Interference [%]	Ion Inject Time [ms]	RT [min]	First Scan	Spectrum File	File ID	Ions Score	# Protein Groups	Identity Strict	Identity Relaxed	Expectation Value
		FALSE	High	Mascot (A7)	Unambiguous	TEAYEYLDSLDLHKR		1	cgd3_3430-RA-p1	cgd3_3430-RA-p1	1	3	1	0	1	1	618.309	1852.91	1852.91	2.47	0.00153	HCD (High Energy Collision Dissociation)	MS2	30.971	100	43.3477	11297	PelletP4_banda2.raw	F11	62	1	31	24	7.36111e-06
	FALSE	High	DLANKDHIDEQR		1	1	1	cgd3_3430-RA-p1	1	1453.7	Not Found	High	Not Found	Not Found	Not Found	Not Found	Not Found	Not Found	Not Found	High	60
		Checked	Confidence	Identifying Node	PSM Ambiguity	Annotated Sequence	Modifications	# Proteins	Master Protein Accessions	Protein Accessions	# Missed Cleavages	Charge	DeltaScore	DeltaCn	Rank	Search Engine Rank	m/z [Da]	MH+ [Da]	Theo. MH+ [Da]	DeltaM [ppm]	Deltam/z [Da]	Activation Type	MS Order	Isolation Interference [%]	Ion Inject Time [ms]	RT [min]	First Scan	Spectrum File	File ID	Ions Score	# Protein Groups	Identity Strict	Identity Relaxed	Expectation Value
		FALSE	High	Mascot (A7)	Unambiguous	DLANKDHIDEQR		1	cgd3_3430-RA-p1	cgd3_3430-RA-p1	1	3	0.9	0	1	1	485.24	1453.71	1453.7	1.48	0.00072	HCD (High Energy Collision Dissociation)	MS2	6.63318	100	30.7707	5933	PelletP4_banda2.raw	F11	60	1	30	23	1.07992e-05
	FALSE	High	LHIYSAGLLNTK		1	1	1	cgd3_3430-RA-p1	0	1329.75	Not Found	High	Not Found	Not Found	Not Found	Not Found	Not Found	Not Found	Not Found	High	59
		Checked	Confidence	Identifying Node	PSM Ambiguity	Annotated Sequence	Modifications	# Proteins	Master Protein Accessions	Protein Accessions	# Missed Cleavages	Charge	DeltaScore	DeltaCn	Rank	Search Engine Rank	m/z [Da]	MH+ [Da]	Theo. MH+ [Da]	DeltaM [ppm]	Deltam/z [Da]	Activation Type	MS Order	Isolation Interference [%]	Ion Inject Time [ms]	RT [min]	First Scan	Spectrum File	File ID	Ions Score	# Protein Groups	Identity Strict	Identity Relaxed	Expectation Value
		FALSE	High	Mascot (A7)	Unambiguous	LHIYSAGLLNTK		1	cgd3_3430-RA-p1	cgd3_3430-RA-p1	0	2	1	0	1	1	665.381	1329.76	1329.75	2.28	0.00151	HCD (High Energy Collision Dissociation)	MS2	27.042	100	41.2768	10417	PelletP4_banda2.raw	F11	59	1	28	21	8.67536e-06
	FALSE	High	NKGNTDSVSSVDDLSVEYSR		1	1	1	cgd3_3430-RA-p1	1	2172.01	Not Found	High	Not Found	Not Found	Not Found	Not Found	Not Found	Not Found	Not Found	High	54
		Checked	Confidence	Identifying Node	PSM Ambiguity	Annotated Sequence	Modifications	# Proteins	Master Protein Accessions	Protein Accessions	# Missed Cleavages	Charge	DeltaScore	DeltaCn	Rank	Search Engine Rank	m/z [Da]	MH+ [Da]	Theo. MH+ [Da]	DeltaM [ppm]	Deltam/z [Da]	Activation Type	MS Order	Isolation Interference [%]	Ion Inject Time [ms]	RT [min]	First Scan	Spectrum File	File ID	Ions Score	# Protein Groups	Identity Strict	Identity Relaxed	Expectation Value
		FALSE	High	Mascot (A7)	Unambiguous	NKGNTDSVSSVDDLSVEYSR		1	cgd3_3430-RA-p1	cgd3_3430-RA-p1	1	3	0.8333	0	1	1	724.675	2172.01	2172.01	3.11	0.00226	HCD (High Energy Collision Dissociation)	MS2	0	100	40.2725	9987	PelletP4_banda2.raw	F11	54	1	31	24	5.59444e-05
	FALSE	High	YIIYCMAQSR	1xCarbamidomethyl [C5]	1	1	1	cgd3_3430-RA-p1	0	1304.61	Not Found	High	Not Found	Not Found	Not Found	Not Found	Not Found	Not Found	Not Found	High	48
	FALSE	High	YIIYCMAQSR	1xCarbamidomethyl [C5]; 1xOxidation [M6]	1	1	1	cgd3_3430-RA-p1	0	1320.61	Not Found	High	Not Found	Not Found	Not Found	Not Found	Not Found	Not Found	Not Found	High	47
	FALSE	High	ESHTFVISSFSK		1	1	2	cgd3_3430-RA-p1	0	1368.68	Not Found	High	Not Found	Not Found	Not Found	Not Found	Not Found	Not Found	Not Found	High	45
	FALSE	High	IRDLANKDHIDEQR		1	1	2	cgd3_3430-RA-p1	2	1722.89	Not Found	High	Not Found	Not Found	Not Found	Not Found	Not Found	Not Found	Not Found	High	44
	FALSE	High	AYFVVDEK		1	1	1	cgd3_3430-RA-p1	0	970.488	Not Found	Not Found	Not Found	Not Found	High	Not Found	Not Found	Not Found	Not Found	High	43
	FALSE	High	YDLASSVFK		1	1	1	cgd3_3430-RA-p1	0	1029.53	Not Found	Not Found	Not Found	Not Found	High	Not Found	Not Found	Not Found	Not Found	High	43
	FALSE	High	MIIEGVGGR	1xOxidation [M1]	1	1	1	cgd3_3430-RA-p1	0	947.498	Not Found	High	Not Found	Not Found	Not Found	Not Found	Not Found	Not Found	Not Found	High	39
	FALSE	High	VGPIILTK		1	1	1	cgd3_3430-RA-p1	0	840.555	Not Found	High	Not Found	Not Found	Not Found	Not Found	Not Found	Not Found	Not Found	High	39
	FALSE	High	YFMAGADVNVLR	1xOxidation [M3]	1	1	1	cgd3_3430-RA-p1	0	1371.67	Not Found	High	Not Found	Not Found	Not Found	Not Found	Not Found	Not Found	Not Found	High	39
	FALSE	High	DNKFASKPAVR		1	1	1	cgd3_3430-RA-p1	1	1232.67	Not Found	Not Found	Not Found	Not Found	High	Not Found	Not Found	Not Found	Not Found	High	39
	FALSE	High	QLILNGIEGNQK	1xDeamidated [N5]	1	1	1	cgd3_3430-RA-p1	0	1327.72	Not Found	High	Not Found	Not Found	Not Found	Not Found	Not Found	Not Found	Not Found	High	38
	FALSE	High	APGYMPGASAVLIGNPR		1	1	1	cgd3_3430-RA-p1	0	1670.87	Not Found	High	Not Found	Not Found	Not Found	Not Found	Not Found	Not Found	Not Found	High	36
	FALSE	High	MIIEGVGGR		1	1	1	cgd3_3430-RA-p1	0	931.503	Not Found	High	Not Found	Not Found	Not Found	Not Found	Not Found	Not Found	Not Found	High	35
	FALSE	High	EGVDVWCGITR	1xCarbamidomethyl [C7]	1	1	1	cgd3_3430-RA-p1	0	1291.61	Not Found	High	Not Found	Not Found	Not Found	Not Found	Not Found	Not Found	Not Found	High	35
	FALSE	High	NLLLSDILR		1	1	1	cgd3_3430-RA-p1	0	1056.64	Not Found	High	Not Found	Not Found	Not Found	Not Found	Not Found	Not Found	Not Found	High	32
	FALSE	High	RFQVFK		1	1	1	cgd3_3430-RA-p1	1	824.478	Not Found	Not Found	Not Found	Not Found	High	Not Found	Not Found	Not Found	Not Found	High	29
	FALSE	High	IVPELGR		1	1	1	cgd3_3430-RA-p1	0	783.472	Not Found	High	Not Found	Not Found	Not Found	Not Found	Not Found	Not Found	Not Found	High	25
FALSE	Master Protein	cgd6_2450-RA-p1	transcript=cgd6_2450-RA | gene=cgd6_2450 | organism=Cryptosporidium_parvum_Iowa_II | gene_product=Glycogen/starch/alpha-glucan_phosphorylase | transcript_product=Glycogen/starch/alpha-glucan_phosphorylase | location=CM000434:572584-575289(-) | protein_length=901 | sequence_SO=chromosome | SO=protein_coding | is_pseudo=false	16	15	17	15	901	104.1	6.68	458	15	Not Found	Not Found	High	Not Found	Not Found	Not Found	Not Found	Not Found	Not Found	1
	Checked	Confidence	Sequence	Modifications	# Protein Groups	# Proteins	# PSMs	Master Protein Accessions	# Missed Cleavages	Theo. MH+ [Da]	Found in Sample: [S10] F10: Sample	Found in Sample: [S11] F11: Sample	Found in Sample: [S12] F12: Sample	Found in Sample: [S13] F13: Sample	Found in Sample: [S14] F14: Sample	Found in Sample: [S15] F15: Sample	Found in Sample: [S16] F16: Sample	Found in Sample: [S17] F17: Sample	Found in Sample: [S18] F18: Sample	Confidence (by Search Engine): Mascot	Ions Score (by Search Engine): Mascot
	FALSE	High	FNFDDNAAYR		1	1	1	cgd6_2450-RA-p1	0	1232.53	Not Found	Not Found	High	Not Found	Not Found	Not Found	Not Found	Not Found	Not Found	High	82
		Checked	Confidence	Identifying Node	PSM Ambiguity	Annotated Sequence	Modifications	# Proteins	Master Protein Accessions	Protein Accessions	# Missed Cleavages	Charge	DeltaScore	DeltaCn	Rank	Search Engine Rank	m/z [Da]	MH+ [Da]	Theo. MH+ [Da]	DeltaM [ppm]	Deltam/z [Da]	Activation Type	MS Order	Isolation Interference [%]	Ion Inject Time [ms]	RT [min]	First Scan	Spectrum File	File ID	Ions Score	# Protein Groups	Identity Strict	Identity Relaxed	Expectation Value
		FALSE	High	Mascot (A7)	Unambiguous	FNFDDNAAYR		1	cgd6_2450-RA-p1	cgd6_2450-RA-p1	0	2	0.878	0	1	1	616.771	1232.54	1232.53	2.02	0.00125	HCD (High Energy Collision Dissociation)	MS2	11.8052	100	41.7318	10610	PelletP4_banda2bis.raw	F12	82	1	24	17	1.83785e-08
	FALSE	High	MANLAVIGCR	1xCarbamidomethyl [C9]; 1xOxidation [M1]	1	1	1	cgd6_2450-RA-p1	0	1120.56	Not Found	Not Found	High	Not Found	Not Found	Not Found	Not Found	Not Found	Not Found	High	68
		Checked	Confidence	Identifying Node	PSM Ambiguity	Annotated Sequence	Modifications	# Proteins	Master Protein Accessions	Protein Accessions	# Missed Cleavages	Charge	DeltaScore	DeltaCn	Rank	Search Engine Rank	m/z [Da]	MH+ [Da]	Theo. MH+ [Da]	DeltaM [ppm]	Deltam/z [Da]	Activation Type	MS Order	Isolation Interference [%]	Ion Inject Time [ms]	RT [min]	First Scan	Spectrum File	File ID	Ions Score	# Protein Groups	Identity Strict	Identity Relaxed	Expectation Value
		FALSE	High	Mascot (A7)	Unambiguous	mANLAVIGcR	M1(Oxidation); C9(Carbamidomethyl)	1	cgd6_2450-RA-p1	cgd6_2450-RA-p1	0	2	0.8676	0	1	1	560.785	1120.56	1120.56	2.13	0.00119	HCD (High Energy Collision Dissociation)	MS2	10.2014	100	38.1451	9059	PelletP4_banda2bis.raw	F12	68	1	31	24	2.29229e-06
	FALSE	High	SIVNHVEYTLAR		1	1	2	cgd6_2450-RA-p1	0	1401.75	Not Found	Not Found	High	Not Found	Not Found	Not Found	Not Found	Not Found	Not Found	High	66
		Checked	Confidence	Identifying Node	PSM Ambiguity	Annotated Sequence	Modifications	# Proteins	Master Protein Accessions	Protein Accessions	# Missed Cleavages	Charge	DeltaScore	DeltaCn	Rank	Search Engine Rank	m/z [Da]	MH+ [Da]	Theo. MH+ [Da]	DeltaM [ppm]	Deltam/z [Da]	Activation Type	MS Order	Isolation Interference [%]	Ion Inject Time [ms]	RT [min]	First Scan	Spectrum File	File ID	Ions Score	# Protein Groups	Identity Strict	Identity Relaxed	Expectation Value
		FALSE	High	Mascot (A7)	Unambiguous	SIVNHVEYTLAR		1	cgd6_2450-RA-p1	cgd6_2450-RA-p1	0	2	0.9242	0	1	1	701.378	1401.75	1401.75	0.24	0.00017	HCD (High Energy Collision Dissociation)	MS2	0	100	39.7548	9761	PelletP4_banda2bis.raw	F12	66	1	31	24	3.12619e-06
	FALSE	High	TRFNFDDNAAYR		1	1	2	cgd6_2450-RA-p1	1	1489.68	Not Found	Not Found	High	Not Found	Not Found	Not Found	Not Found	Not Found	Not Found	High	62
		Checked	Confidence	Identifying Node	PSM Ambiguity	Annotated Sequence	Modifications	# Proteins	Master Protein Accessions	Protein Accessions	# Missed Cleavages	Charge	DeltaScore	DeltaCn	Rank	Search Engine Rank	m/z [Da]	MH+ [Da]	Theo. MH+ [Da]	DeltaM [ppm]	Deltam/z [Da]	Activation Type	MS Order	Isolation Interference [%]	Ion Inject Time [ms]	RT [min]	First Scan	Spectrum File	File ID	Ions Score	# Protein Groups	Identity Strict	Identity Relaxed	Expectation Value
		FALSE	High	Mascot (A7)	Unambiguous	TRFNFDDNAAYR		1	cgd6_2450-RA-p1	cgd6_2450-RA-p1	1	2	1	0	1	1	745.347	1489.69	1489.68	3.65	0.00272	HCD (High Energy Collision Dissociation)	MS2	14.3051	100	38.5323	9230	PelletP4_banda2bis.raw	F12	62	1	29	22	5.78739e-06
	FALSE	High	QDVTYGVR		1	1	1	cgd6_2450-RA-p1	0	937.474	Not Found	Not Found	High	Not Found	Not Found	Not Found	Not Found	Not Found	Not Found	High	52
		Checked	Confidence	Identifying Node	PSM Ambiguity	Annotated Sequence	Modifications	# Proteins	Master Protein Accessions	Protein Accessions	# Missed Cleavages	Charge	DeltaScore	DeltaCn	Rank	Search Engine Rank	m/z [Da]	MH+ [Da]	Theo. MH+ [Da]	DeltaM [ppm]	Deltam/z [Da]	Activation Type	MS Order	Isolation Interference [%]	Ion Inject Time [ms]	RT [min]	First Scan	Spectrum File	File ID	Ions Score	# Protein Groups	Identity Strict	Identity Relaxed	Expectation Value
		FALSE	High	Mascot (A7)	Unambiguous	QDVTYGVR		1	cgd6_2450-RA-p1	cgd6_2450-RA-p1	0	2	0.6154	0	1	1	469.24	937.474	937.474	-0.23	-0.00011	HCD (High Energy Collision Dissociation)	MS2	17.5763	100	33.6326	7113	PelletP4_banda2bis.raw	F12	52	1	29	22	4.9982e-05
	FALSE	High	NYAGWGYGIR		1	1	1	cgd6_2450-RA-p1	0	1156.55	Not Found	Not Found	High	Not Found	Not Found	Not Found	Not Found	Not Found	Not Found	High	46
	FALSE	High	SLQNNIDDLSLQK		1	1	1	cgd6_2450-RA-p1	0	1487.77	Not Found	Not Found	High	Not Found	Not Found	Not Found	Not Found	Not Found	Not Found	High	45
	FALSE	High	YVDAVCAR	1xCarbamidomethyl [C6]	1	1	1	cgd6_2450-RA-p1	0	953.451	Not Found	Not Found	High	Not Found	Not Found	Not Found	Not Found	Not Found	Not Found	High	44
	FALSE	High	EFDFNAFNEGK		1	1	1	cgd6_2450-RA-p1	0	1317.57	Not Found	Not Found	High	Not Found	Not Found	Not Found	Not Found	Not Found	Not Found	High	44
	FALSE	High	AVLGDGPWISK		1	1	1	cgd6_2450-RA-p1	0	1142.62	Not Found	Not Found	High	Not Found	Not Found	Not Found	Not Found	Not Found	Not Found	High	35
	FALSE	High	AQGEFCEIVNK	1xCarbamidomethyl [C6]	1	1	1	cgd6_2450-RA-p1	0	1294.61	Not Found	Not Found	High	Not Found	Not Found	Not Found	Not Found	Not Found	Not Found	High	34
	FALSE	High	EGNYPIDQR		1	1	1	cgd6_2450-RA-p1	0	1091.51	Not Found	Not Found	High	Not Found	Not Found	Not Found	Not Found	Not Found	Not Found	High	32
	FALSE	High	YTYGIFEQK		1	1	1	cgd6_2450-RA-p1	0	1148.56	Not Found	Not Found	High	Not Found	Not Found	Not Found	Not Found	Not Found	Not Found	High	32
	FALSE	High	MSIYEEGWDK		1	1	1	cgd6_2450-RA-p1	0	1257.55	Not Found	Not Found	High	Not Found	Not Found	Not Found	Not Found	Not Found	Not Found	High	27
	FALSE	High	CCFFGGK	2xCarbamidomethyl [C1; C2]	1	1	1	cgd6_2450-RA-p1	0	875.354	Not Found	Not Found	High	Not Found	Not Found	Not Found	Not Found	Not Found	Not Found	High	24
FALSE	Master Protein	cgd7_3670-RA-p1	transcript=cgd7_3670-RA | gene=cgd7_3670 | organism=Cryptosporidium_parvum_Iowa_II | gene_product=Heat_shock_protein_Hsp90 | transcript_product=Heat_shock_protein_Hsp90 | location=CM000435:822605-824968(+) | protein_length=787 | sequence_SO=chromosome | SO=protein_coding | is_pseudo=false	15	12	15	12	787	89.1	5.08	486	12	Not Found	Not Found	High	Not Found	Not Found	Not Found	Not Found	Not Found	Not Found	1
	Checked	Confidence	Sequence	Modifications	# Protein Groups	# Proteins	# PSMs	Master Protein Accessions	# Missed Cleavages	Theo. MH+ [Da]	Found in Sample: [S10] F10: Sample	Found in Sample: [S11] F11: Sample	Found in Sample: [S12] F12: Sample	Found in Sample: [S13] F13: Sample	Found in Sample: [S14] F14: Sample	Found in Sample: [S15] F15: Sample	Found in Sample: [S16] F16: Sample	Found in Sample: [S17] F17: Sample	Found in Sample: [S18] F18: Sample	Confidence (by Search Engine): Mascot	Ions Score (by Search Engine): Mascot
	FALSE	High	GVVDSDDISLNVAR		1	1	1	cgd7_3670-RA-p1	0	1459.74	Not Found	Not Found	High	Not Found	Not Found	Not Found	Not Found	Not Found	Not Found	High	97
		Checked	Confidence	Identifying Node	PSM Ambiguity	Annotated Sequence	Modifications	# Proteins	Master Protein Accessions	Protein Accessions	# Missed Cleavages	Charge	DeltaScore	DeltaCn	Rank	Search Engine Rank	m/z [Da]	MH+ [Da]	Theo. MH+ [Da]	DeltaM [ppm]	Deltam/z [Da]	Activation Type	MS Order	Isolation Interference [%]	Ion Inject Time [ms]	RT [min]	First Scan	Spectrum File	File ID	Ions Score	# Protein Groups	Identity Strict	Identity Relaxed	Expectation Value
		FALSE	High	Mascot (A7)	Unambiguous	GVVDSDDISLNVAR		1	cgd7_3670-RA-p1	cgd7_3670-RA-p1	0	2	0.8969	0	1	1	730.375	1459.74	1459.74	3.17	0.00231	HCD (High Energy Collision Dissociation)	MS2	11.3495	100	43.4804	11355	PelletP4_banda2bis.raw	F12	97	1	30	23	2.19972e-09
	FALSE	High	TSESYEFQTEVSR		1	1	1	cgd7_3670-RA-p1	0	1562.7	Not Found	Not Found	High	Not Found	Not Found	Not Found	Not Found	Not Found	Not Found	High	70
		Checked	Confidence	Identifying Node	PSM Ambiguity	Annotated Sequence	Modifications	# Proteins	Master Protein Accessions	Protein Accessions	# Missed Cleavages	Charge	DeltaScore	DeltaCn	Rank	Search Engine Rank	m/z [Da]	MH+ [Da]	Theo. MH+ [Da]	DeltaM [ppm]	Deltam/z [Da]	Activation Type	MS Order	Isolation Interference [%]	Ion Inject Time [ms]	RT [min]	First Scan	Spectrum File	File ID	Ions Score	# Protein Groups	Identity Strict	Identity Relaxed	Expectation Value
		FALSE	High	Mascot (A7)	Unambiguous	TSESYEFQTEVSR		1	cgd7_3670-RA-p1	cgd7_3670-RA-p1	0	2	1	0	1	1	781.853	1562.7	1562.7	0.96	0.00075	HCD (High Energy Collision Dissociation)	MS2	0	100	39.6491	9716	PelletP4_banda2bis.raw	F12	70	1	26	19	4.83732e-07
	FALSE	High	TITISDTGIGMTR		1	1	1	cgd7_3670-RA-p1	0	1365.7	Not Found	Not Found	High	Not Found	Not Found	Not Found	Not Found	Not Found	Not Found	High	67
		Checked	Confidence	Identifying Node	PSM Ambiguity	Annotated Sequence	Modifications	# Proteins	Master Protein Accessions	Protein Accessions	# Missed Cleavages	Charge	DeltaScore	DeltaCn	Rank	Search Engine Rank	m/z [Da]	MH+ [Da]	Theo. MH+ [Da]	DeltaM [ppm]	Deltam/z [Da]	Activation Type	MS Order	Isolation Interference [%]	Ion Inject Time [ms]	RT [min]	First Scan	Spectrum File	File ID	Ions Score	# Protein Groups	Identity Strict	Identity Relaxed	Expectation Value
		FALSE	High	Mascot (A7)	Unambiguous	TITISDTGIGMTR		1	cgd7_3670-RA-p1	cgd7_3670-RA-p1	0	2	0.9701	0	1	1	683.357	1365.71	1365.7	2.26	0.00154	HCD (High Energy Collision Dissociation)	MS2	44.5506	100	44.4617	11765	PelletP4_banda2bis.raw	F12	67	1	30	23	2.14988e-06
	FALSE	High	SDVRPFEETEEEKNMHKR		1	1	1	cgd7_3670-RA-p1	2	2261.06	Not Found	Not Found	High	Not Found	Not Found	Not Found	Not Found	Not Found	Not Found	High	66
		Checked	Confidence	Identifying Node	PSM Ambiguity	Annotated Sequence	Modifications	# Proteins	Master Protein Accessions	Protein Accessions	# Missed Cleavages	Charge	DeltaScore	DeltaCn	Rank	Search Engine Rank	m/z [Da]	MH+ [Da]	Theo. MH+ [Da]	DeltaM [ppm]	Deltam/z [Da]	Activation Type	MS Order	Isolation Interference [%]	Ion Inject Time [ms]	RT [min]	First Scan	Spectrum File	File ID	Ions Score	# Protein Groups	Identity Strict	Identity Relaxed	Expectation Value
		FALSE	High	Mascot (A7)	Unambiguous	SDVRPFEETEEEKNMHKR		1	cgd7_3670-RA-p1	cgd7_3670-RA-p1	2	4	0.9848	0	1	1	566.021	2261.06	2261.06	0.17	0.0001	HCD (High Energy Collision Dissociation)	MS2	7.53944	100	32.1702	6469	PelletP4_banda2bis.raw	F12	66	1	31	24	2.92759e-06
	FALSE	High	ELLSNSADALEK		1	1	1	cgd7_3670-RA-p1	0	1289.66	Not Found	Not Found	High	Not Found	Not Found	Not Found	Not Found	Not Found	Not Found	High	61
		Checked	Confidence	Identifying Node	PSM Ambiguity	Annotated Sequence	Modifications	# Proteins	Master Protein Accessions	Protein Accessions	# Missed Cleavages	Charge	DeltaScore	DeltaCn	Rank	Search Engine Rank	m/z [Da]	MH+ [Da]	Theo. MH+ [Da]	DeltaM [ppm]	Deltam/z [Da]	Activation Type	MS Order	Isolation Interference [%]	Ion Inject Time [ms]	RT [min]	First Scan	Spectrum File	File ID	Ions Score	# Protein Groups	Identity Strict	Identity Relaxed	Expectation Value
		FALSE	High	Mascot (A7)	Unambiguous	ELLSNSADALEK		1	cgd7_3670-RA-p1	cgd7_3670-RA-p1	0	2	0.9016	0	1	1	645.334	1289.66	1289.66	1.92	0.00124	HCD (High Energy Collision Dissociation)	MS2	0	100	40.0942	9909	PelletP4_banda2bis.raw	F12	61	1	30	23	8.48364e-06
	FALSE	High	SDVRPFEETEEEKNMHKR	1xOxidation [M15]	1	1	1	cgd7_3670-RA-p1	2	2277.06	Not Found	Not Found	High	Not Found	Not Found	Not Found	Not Found	Not Found	Not Found	High	52
		Checked	Confidence	Identifying Node	PSM Ambiguity	Annotated Sequence	Modifications	# Proteins	Master Protein Accessions	Protein Accessions	# Missed Cleavages	Charge	DeltaScore	DeltaCn	Rank	Search Engine Rank	m/z [Da]	MH+ [Da]	Theo. MH+ [Da]	DeltaM [ppm]	Deltam/z [Da]	Activation Type	MS Order	Isolation Interference [%]	Ion Inject Time [ms]	RT [min]	First Scan	Spectrum File	File ID	Ions Score	# Protein Groups	Identity Strict	Identity Relaxed	Expectation Value
		FALSE	High	Mascot (A7)	Unambiguous	SDVRPFEETEEEKNmHKR	M15(Oxidation)	1	cgd7_3670-RA-p1	cgd7_3670-RA-p1	2	4	1	0	1	1	570.021	2277.06	2277.06	2.4	0.00137	HCD (High Energy Collision Dissociation)	MS2	0	100	30.842	5891	PelletP4_banda2bis.raw	F12	52	1	31	24	9.06429e-05
	FALSE	High	KLNDLVISK		1	1	1	cgd7_3670-RA-p1	1	1029.63	Not Found	Not Found	High	Not Found	Not Found	Not Found	Not Found	Not Found	Not Found	High	48
	FALSE	High	SITHDYSEPLR		1	1	2	cgd7_3670-RA-p1	0	1317.64	Not Found	Not Found	High	Not Found	Not Found	Not Found	Not Found	Not Found	Not Found	High	45
	FALSE	High	LNDLVISK		1	1	1	cgd7_3670-RA-p1	0	901.535	Not Found	Not Found	High	Not Found	Not Found	Not Found	Not Found	Not Found	Not Found	High	42
	FALSE	High	YLNFIK		1	1	1	cgd7_3670-RA-p1	0	797.456	Not Found	Not Found	High	Not Found	Not Found	Not Found	Not Found	Not Found	Not Found	High	36
	FALSE	High	TITISDTGIGMTR	1xOxidation [M11]	1	1	1	cgd7_3670-RA-p1	0	1381.7	Not Found	Not Found	High	Not Found	Not Found	Not Found	Not Found	Not Found	Not Found	High	35
	FALSE	High	FYEPLLK		1	1	1	cgd7_3670-RA-p1	0	909.508	Not Found	Not Found	High	Not Found	Not Found	Not Found	Not Found	Not Found	Not Found	High	34
	FALSE	High	AIWLRPR		1	1	1	cgd7_3670-RA-p1	0	911.557	Not Found	Not Found	High	Not Found	Not Found	Not Found	Not Found	Not Found	Not Found	High	32
	FALSE	High	GRWEQVNVEK		1	1	1	cgd7_3670-RA-p1	1	1244.64	Not Found	Not Found	High	Not Found	Not Found	Not Found	Not Found	Not Found	Not Found	High	30
FALSE	Master Protein	cgd5_3160-RA-p1	transcript=cgd5_3160-RA | gene=cgd5_3160 | organism=Cryptosporidium_parvum_Iowa_II | gene_product=Actin | transcript_product=Actin | location=CM000433:735608-736738(-) | protein_length=376 | sequence_SO=chromosome | SO=protein_coding | is_pseudo=false	29	9	21	9	376	42.1	5.34	591	9	High	High	High	Not Found	High	High	High	High	High	1
	Checked	Confidence	Sequence	Modifications	# Protein Groups	# Proteins	# PSMs	Master Protein Accessions	# Missed Cleavages	Theo. MH+ [Da]	Found in Sample: [S10] F10: Sample	Found in Sample: [S11] F11: Sample	Found in Sample: [S12] F12: Sample	Found in Sample: [S13] F13: Sample	Found in Sample: [S14] F14: Sample	Found in Sample: [S15] F15: Sample	Found in Sample: [S16] F16: Sample	Found in Sample: [S17] F17: Sample	Found in Sample: [S18] F18: Sample	Confidence (by Search Engine): Mascot	Ions Score (by Search Engine): Mascot
	FALSE	High	EEYDESGPSIVHR	1xDehydrated [N-Term]	1	1	3	cgd5_3160-RA-p1	0	1499.68	Not Found	Not Found	Not Found	Not Found	Not Found	High	Not Found	High	High	High	86
		Checked	Confidence	Identifying Node	PSM Ambiguity	Annotated Sequence	Modifications	# Proteins	Master Protein Accessions	Protein Accessions	# Missed Cleavages	Charge	DeltaScore	DeltaCn	Rank	Search Engine Rank	m/z [Da]	MH+ [Da]	Theo. MH+ [Da]	DeltaM [ppm]	Deltam/z [Da]	Activation Type	MS Order	Isolation Interference [%]	Ion Inject Time [ms]	RT [min]	First Scan	Spectrum File	File ID	Ions Score	# Protein Groups	Identity Strict	Identity Relaxed	Expectation Value
		FALSE	High	Mascot (A7)	Unambiguous	eEYDESGPSIVHR	N-Term(Dehydrated)	1	cgd5_3160-RA-p1	cgd5_3160-RA-p1	0	2	0.9186	0	1	1	750.344	1499.68	1499.68	3.31	0.00248	HCD (High Energy Collision Dissociation)	MS2	8.90475	100	39.4252	8935	PelletP4_banda8.raw	F18	86	1	28	21	1.86339e-08
		FALSE	High	Mascot (A7)	Unambiguous	eEYDESGPSIVHR	N-Term(Dehydrated)	1	cgd5_3160-RA-p1	cgd5_3160-RA-p1	0	2	0.918	0	1	1	750.346	1499.68	1499.68	5.47	0.0041	HCD (High Energy Collision Dissociation)	MS2	28.1172	100	39.1843	9563	PelletP4_banda7.raw	F17	61	1	28	21	5.47139e-06
		FALSE	High	Mascot (A7)	Unambiguous	eEYDESGPSIVHR	N-Term(Dehydrated)	1	cgd5_3160-RA-p1	cgd5_3160-RA-p1	0	2	0.9344	0	1	1	750.348	1499.69	1499.68	7.79	0.00584	HCD (High Energy Collision Dissociation)	MS2	71.3505	100	39.3234	9874	PelletP4_banda5.raw	F15	61	1	28	21	6.05805e-06
	FALSE	High	EEYDESGPSIVHR		1	1	2	cgd5_3160-RA-p1	0	1517.69	Not Found	Not Found	Not Found	Not Found	Not Found	High	Not Found	Not Found	Not Found	High	57
		Checked	Confidence	Identifying Node	PSM Ambiguity	Annotated Sequence	Modifications	# Proteins	Master Protein Accessions	Protein Accessions	# Missed Cleavages	Charge	DeltaScore	DeltaCn	Rank	Search Engine Rank	m/z [Da]	MH+ [Da]	Theo. MH+ [Da]	DeltaM [ppm]	Deltam/z [Da]	Activation Type	MS Order	Isolation Interference [%]	Ion Inject Time [ms]	RT [min]	First Scan	Spectrum File	File ID	Ions Score	# Protein Groups	Identity Strict	Identity Relaxed	Expectation Value
		FALSE	High	Mascot (A7)	Unambiguous	EEYDESGPSIVHR		1	cgd5_3160-RA-p1	cgd5_3160-RA-p1	0	3	1	0	1	1	506.568	1517.69	1517.69	1.75	0.00089	HCD (High Energy Collision Dissociation)	MS2	58.3752	100	35.4933	8227	PelletP4_banda5.raw	F15	57	1	28	21	1.24427e-05
	FALSE	High	VVAPPER		1	1	1	cgd5_3160-RA-p1	0	767.441	Not Found	Not Found	Not Found	Not Found	Not Found	High	Not Found	Not Found	Not Found	High	46
	FALSE	High	ELTSLAPSTMK	1xOxidation [M10]	1	1	1	cgd5_3160-RA-p1	0	1193.61	Not Found	Not Found	Not Found	Not Found	Not Found	High	Not Found	Not Found	Not Found	High	46
	FALSE	High	GYSFTTTAER		1	1	8	cgd5_3160-RA-p1	0	1132.53	High	High	High	Not Found	High	High	High	High	Not Found	High	43
	FALSE	High	YPIEHGIVTNWEDMEK		1	1	1	cgd5_3160-RA-p1	0	1960.91	Not Found	Not Found	Not Found	Not Found	Not Found	High	Not Found	Not Found	Not Found	High	42
	FALSE	High	IWHHTFYNELR		1	1	2	cgd5_3160-RA-p1	0	1515.75	Not Found	High	Not Found	Not Found	Not Found	High	Not Found	Not Found	Not Found	High	41
	FALSE	High	VAPEEHPVLLTEAPMNPK	1xOxidation [M15]	1	1	1	cgd5_3160-RA-p1	0	1988.02	Not Found	Not Found	Not Found	Not Found	Not Found	High	Not Found	Not Found	Not Found	High	40
	FALSE	High	RGILTLK		1	1	1	cgd5_3160-RA-p1	1	800.535	Not Found	High	Not Found	Not Found	Not Found	Not Found	Not Found	Not Found	Not Found	High	31
	FALSE	High	TYELPDGHVITVGSER		1	1	1	cgd5_3160-RA-p1	0	1772.88	Not Found	Not Found	Not Found	Not Found	Not Found	High	Not Found	Not Found	Not Found	High	30
FALSE	Master Protein	cgd3_3370-RA-p1	transcript=cgd3_3370-RA | gene=cgd3_3370 | organism=Cryptosporidium_parvum_Iowa_II | gene_product=Uncharacterized_protein | transcript_product=Uncharacterized_protein | location=CM000431:836478-841001(-) | protein_length=1507 | sequence_SO=chromosome | SO=protein_coding | is_pseudo=false	8	9	10	9	1507	165.7	8.38	388	9	High	High	Not Found	Not Found	Not Found	Not Found	Not Found	Not Found	Not Found	1
	Checked	Confidence	Sequence	Modifications	# Protein Groups	# Proteins	# PSMs	Master Protein Accessions	# Missed Cleavages	Theo. MH+ [Da]	Found in Sample: [S10] F10: Sample	Found in Sample: [S11] F11: Sample	Found in Sample: [S12] F12: Sample	Found in Sample: [S13] F13: Sample	Found in Sample: [S14] F14: Sample	Found in Sample: [S15] F15: Sample	Found in Sample: [S16] F16: Sample	Found in Sample: [S17] F17: Sample	Found in Sample: [S18] F18: Sample	Confidence (by Search Engine): Mascot	Ions Score (by Search Engine): Mascot
	FALSE	High	LASATSLTSSQISK		1	1	2	cgd3_3370-RA-p1	0	1393.75	High	High	Not Found	Not Found	Not Found	Not Found	Not Found	Not Found	Not Found	High	104
		Checked	Confidence	Identifying Node	PSM Ambiguity	Annotated Sequence	Modifications	# Proteins	Master Protein Accessions	Protein Accessions	# Missed Cleavages	Charge	DeltaScore	DeltaCn	Rank	Search Engine Rank	m/z [Da]	MH+ [Da]	Theo. MH+ [Da]	DeltaM [ppm]	Deltam/z [Da]	Activation Type	MS Order	Isolation Interference [%]	Ion Inject Time [ms]	RT [min]	First Scan	Spectrum File	File ID	Ions Score	# Protein Groups	Identity Strict	Identity Relaxed	Expectation Value
		FALSE	High	Mascot (A7)	Unambiguous	LASATSLTSSQISK		1	cgd3_3370-RA-p1	cgd3_3370-RA-p1	0	2	1	0	1	1	697.384	1393.76	1393.75	5.72	0.00399	HCD (High Energy Collision Dissociation)	MS2	17.5111	100	37.1453	8640	PelletP4_banda2.raw	F11	104	1	29	22	3.38071e-10
		FALSE	High	Mascot (A7)	Unambiguous	LASATSLTSSQISK		1	cgd3_3370-RA-p1	cgd3_3370-RA-p1	0	2	1	0	1	1	697.383	1393.76	1393.75	4.59	0.0032	HCD (High Energy Collision Dissociation)	MS2	0	100	37.2578	8441	PelletP4_banda1.raw	F10	69	1	29	22	1.17762e-06
	FALSE	High	VGETSCYGSEFR	1xCarbamidomethyl [C6]	1	1	1	cgd3_3370-RA-p1	0	1391.59	Not Found	High	Not Found	Not Found	Not Found	Not Found	Not Found	Not Found	Not Found	High	78
		Checked	Confidence	Identifying Node	PSM Ambiguity	Annotated Sequence	Modifications	# Proteins	Master Protein Accessions	Protein Accessions	# Missed Cleavages	Charge	DeltaScore	DeltaCn	Rank	Search Engine Rank	m/z [Da]	MH+ [Da]	Theo. MH+ [Da]	DeltaM [ppm]	Deltam/z [Da]	Activation Type	MS Order	Isolation Interference [%]	Ion Inject Time [ms]	RT [min]	First Scan	Spectrum File	File ID	Ions Score	# Protein Groups	Identity Strict	Identity Relaxed	Expectation Value
		FALSE	High	Mascot (A7)	Unambiguous	VGETScYGSEFR	C6(Carbamidomethyl)	1	cgd3_3370-RA-p1	cgd3_3370-RA-p1	0	2	0.9487	0	1	1	696.299	1391.59	1391.59	1.52	0.00106	HCD (High Energy Collision Dissociation)	MS2	0	100	37.8134	8925	PelletP4_banda2.raw	F11	78	1	24	17	4.06949e-08
	FALSE	High	LSSGYTLR		1	1	1	cgd3_3370-RA-p1	0	896.484	Not Found	High	Not Found	Not Found	Not Found	Not Found	Not Found	Not Found	Not Found	High	58
		Checked	Confidence	Identifying Node	PSM Ambiguity	Annotated Sequence	Modifications	# Proteins	Master Protein Accessions	Protein Accessions	# Missed Cleavages	Charge	DeltaScore	DeltaCn	Rank	Search Engine Rank	m/z [Da]	MH+ [Da]	Theo. MH+ [Da]	DeltaM [ppm]	Deltam/z [Da]	Activation Type	MS Order	Isolation Interference [%]	Ion Inject Time [ms]	RT [min]	First Scan	Spectrum File	File ID	Ions Score	# Protein Groups	Identity Strict	Identity Relaxed	Expectation Value
		FALSE	High	Mascot (A7)	Unambiguous	LSSGYTLR		1	cgd3_3370-RA-p1	cgd3_3370-RA-p1	0	2	0.7759	0	1	1	448.746	896.485	896.484	1.79	0.0008	HCD (High Energy Collision Dissociation)	MS2	30.2703	100	34.9784	7740	PelletP4_banda2.raw	F11	58	1	27	20	7.96451e-06
	FALSE	High	NNGHVGAPIPSSVNLEEGSK		1	1	1	cgd3_3370-RA-p1	0	2005.99	Not Found	High	Not Found	Not Found	Not Found	Not Found	Not Found	Not Found	Not Found	High	52
		Checked	Confidence	Identifying Node	PSM Ambiguity	Annotated Sequence	Modifications	# Proteins	Master Protein Accessions	Protein Accessions	# Missed Cleavages	Charge	DeltaScore	DeltaCn	Rank	Search Engine Rank	m/z [Da]	MH+ [Da]	Theo. MH+ [Da]	DeltaM [ppm]	Deltam/z [Da]	Activation Type	MS Order	Isolation Interference [%]	Ion Inject Time [ms]	RT [min]	First Scan	Spectrum File	File ID	Ions Score	# Protein Groups	Identity Strict	Identity Relaxed	Expectation Value
		FALSE	High	Mascot (A7)	Unambiguous	NNGHVGAPIPSSVNLEEGSK		1	cgd3_3370-RA-p1	cgd3_3370-RA-p1	0	3	0.9615	0	1	1	669.34	2006	2005.99	5.5	0.00368	HCD (High Energy Collision Dissociation)	MS2	11.3409	100	38.5847	9258	PelletP4_banda2.raw	F11	52	1	31	24	9.46019e-05
	FALSE	High	VYMPGNKPVNNDAK		1	1	1	cgd3_3370-RA-p1	0	1546.77	Not Found	High	Not Found	Not Found	Not Found	Not Found	Not Found	Not Found	Not Found	High	50
		Checked	Confidence	Identifying Node	PSM Ambiguity	Annotated Sequence	Modifications	# Proteins	Master Protein Accessions	Protein Accessions	# Missed Cleavages	Charge	DeltaScore	DeltaCn	Rank	Search Engine Rank	m/z [Da]	MH+ [Da]	Theo. MH+ [Da]	DeltaM [ppm]	Deltam/z [Da]	Activation Type	MS Order	Isolation Interference [%]	Ion Inject Time [ms]	RT [min]	First Scan	Spectrum File	File ID	Ions Score	# Protein Groups	Identity Strict	Identity Relaxed	Expectation Value
		FALSE	High	Mascot (A7)	Unambiguous	VYMPGNKPVNNDAK		1	cgd3_3370-RA-p1	cgd3_3370-RA-p1	0	3	1	0	1	1	516.26	1546.76	1546.77	-2.26	-0.00116	HCD (High Energy Collision Dissociation)	MS2	16.8301	100	32.198	6541	PelletP4_banda2.raw	F11	50	1	30	23	0.0001195
	FALSE	High	LQNPLSPGQK		1	1	1	cgd3_3370-RA-p1	0	1081.6	Not Found	High	Not Found	Not Found	Not Found	Not Found	Not Found	Not Found	Not Found	High	37
	FALSE	High	STDTYSVYNFGSK		1	1	1	cgd3_3370-RA-p1	0	1468.66	Not Found	High	Not Found	Not Found	Not Found	Not Found	Not Found	Not Found	Not Found	High	37
	FALSE	High	VLLALENK		1	1	1	cgd3_3370-RA-p1	0	899.556	Not Found	High	Not Found	Not Found	Not Found	Not Found	Not Found	Not Found	Not Found	High	32
	FALSE	High	ESCSLGFSCQSTSCR	3xCarbamidomethyl [C3; C9; C14]	1	1	1	cgd3_3370-RA-p1	0	1765.69	Not Found	High	Not Found	Not Found	Not Found	Not Found	Not Found	Not Found	Not Found	High	22
FALSE	Master Protein	cgd1_870-RA-p1	transcript=cgd1_870-RA | gene=cgd1_870 | organism=Cryptosporidium_parvum_Iowa_II | gene_product=Peptidyl-prolyl_cis-trans_isomerase | transcript_product=Peptidyl-prolyl_cis-trans_isomerase | location=CM000429:224573-225205(-) | protein_length=210 | sequence_SO=chromosome | SO=protein_coding | is_pseudo=false	53	9	25	9	210	22.9	7.53	755	9	Not Found	Not Found	Not Found	Not Found	Not Found	Not Found	Not Found	High	High	1
	Checked	Confidence	Sequence	Modifications	# Protein Groups	# Proteins	# PSMs	Master Protein Accessions	# Missed Cleavages	Theo. MH+ [Da]	Found in Sample: [S10] F10: Sample	Found in Sample: [S11] F11: Sample	Found in Sample: [S12] F12: Sample	Found in Sample: [S13] F13: Sample	Found in Sample: [S14] F14: Sample	Found in Sample: [S15] F15: Sample	Found in Sample: [S16] F16: Sample	Found in Sample: [S17] F17: Sample	Found in Sample: [S18] F18: Sample	Confidence (by Search Engine): Mascot	Ions Score (by Search Engine): Mascot
	FALSE	High	LVDDESKLTLTK		1	1	2	cgd1_870-RA-p1	1	1361.75	Not Found	Not Found	Not Found	Not Found	Not Found	Not Found	Not Found	High	Not Found	High	71
		Checked	Confidence	Identifying Node	PSM Ambiguity	Annotated Sequence	Modifications	# Proteins	Master Protein Accessions	Protein Accessions	# Missed Cleavages	Charge	DeltaScore	DeltaCn	Rank	Search Engine Rank	m/z [Da]	MH+ [Da]	Theo. MH+ [Da]	DeltaM [ppm]	Deltam/z [Da]	Activation Type	MS Order	Isolation Interference [%]	Ion Inject Time [ms]	RT [min]	First Scan	Spectrum File	File ID	Ions Score	# Protein Groups	Identity Strict	Identity Relaxed	Expectation Value
		FALSE	High	Mascot (A7)	Unambiguous	LVDDESKLTLTK		1	cgd1_870-RA-p1	cgd1_870-RA-p1	1	2	0.9859	0	1	1	681.381	1361.75	1361.75	1.19	0.00081	HCD (High Energy Collision Dissociation)	MS2	12.2274	100	36.5826	8449	PelletP4_banda7.raw	F17	71	1	29	22	7.23648e-07
	FALSE	High	TANNFYSLCVGGMK	1xCarbamidomethyl [C9]	1	1	1	cgd1_870-RA-p1	0	1561.71	Not Found	Not Found	Not Found	Not Found	Not Found	Not Found	Not Found	High	Not Found	High	68
		Checked	Confidence	Identifying Node	PSM Ambiguity	Annotated Sequence	Modifications	# Proteins	Master Protein Accessions	Protein Accessions	# Missed Cleavages	Charge	DeltaScore	DeltaCn	Rank	Search Engine Rank	m/z [Da]	MH+ [Da]	Theo. MH+ [Da]	DeltaM [ppm]	Deltam/z [Da]	Activation Type	MS Order	Isolation Interference [%]	Ion Inject Time [ms]	RT [min]	First Scan	Spectrum File	File ID	Ions Score	# Protein Groups	Identity Strict	Identity Relaxed	Expectation Value
		FALSE	High	Mascot (A7)	Unambiguous	TANNFYSLcVGGMK	C9(Carbamidomethyl)	1	cgd1_870-RA-p1	cgd1_870-RA-p1	0	2	1	0	1	1	781.36	1561.71	1561.71	-0.16	-0.00012	HCD (High Energy Collision Dissociation)	MS2	30.6469	100	45.1427	12072	PelletP4_banda7.raw	F17	68	1	28	21	1.00905e-06
	FALSE	High	FVHESHVVSMANR		1	1	3	cgd1_870-RA-p1	0	1512.74	Not Found	Not Found	Not Found	Not Found	Not Found	Not Found	Not Found	High	Not Found	High	62
		Checked	Confidence	Identifying Node	PSM Ambiguity	Annotated Sequence	Modifications	# Proteins	Master Protein Accessions	Protein Accessions	# Missed Cleavages	Charge	DeltaScore	DeltaCn	Rank	Search Engine Rank	m/z [Da]	MH+ [Da]	Theo. MH+ [Da]	DeltaM [ppm]	Deltam/z [Da]	Activation Type	MS Order	Isolation Interference [%]	Ion Inject Time [ms]	RT [min]	First Scan	Spectrum File	File ID	Ions Score	# Protein Groups	Identity Strict	Identity Relaxed	Expectation Value
		FALSE	High	Mascot (A7)	Unambiguous	FVHESHVVSMANR		1	cgd1_870-RA-p1	cgd1_870-RA-p1	0	2	1	0	1	1	756.872	1512.74	1512.74	-0.39	-0.00029	HCD (High Energy Collision Dissociation)	MS2	0	100	32.4077	6699	PelletP4_banda7.raw	F17	62	1	30	23	5.9558e-06
		FALSE	High	Mascot (A7)	Unambiguous	FVHESHVVSMANR		1	cgd1_870-RA-p1	cgd1_870-RA-p1	0	3	1	0	1	1	504.917	1512.74	1512.74	-0.66	-0.00033	HCD (High Energy Collision Dissociation)	MS2	8.9743	36.16	32.3949	6693	PelletP4_banda7.raw	F17	54	1	30	23	4.21639e-05
	FALSE	High	EMSYIGSIFHR		1	1	2	cgd1_870-RA-p1	0	1339.65	Not Found	Not Found	Not Found	Not Found	Not Found	Not Found	Not Found	High	Not Found	High	60
		Checked	Confidence	Identifying Node	PSM Ambiguity	Annotated Sequence	Modifications	# Proteins	Master Protein Accessions	Protein Accessions	# Missed Cleavages	Charge	DeltaScore	DeltaCn	Rank	Search Engine Rank	m/z [Da]	MH+ [Da]	Theo. MH+ [Da]	DeltaM [ppm]	Deltam/z [Da]	Activation Type	MS Order	Isolation Interference [%]	Ion Inject Time [ms]	RT [min]	First Scan	Spectrum File	File ID	Ions Score	# Protein Groups	Identity Strict	Identity Relaxed	Expectation Value
		FALSE	High	Mascot (A7)	Unambiguous	EMSYIGSIFHR		1	cgd1_870-RA-p1	cgd1_870-RA-p1	0	2	1	0	1	1	670.328	1339.65	1339.65	1.28	0.00086	HCD (High Energy Collision Dissociation)	MS2	18.7754	100	45.4964	12221	PelletP4_banda7.raw	F17	60	1	30	23	1.11584e-05
	FALSE	High	IEQLGSYSGR		1	1	1	cgd1_870-RA-p1	0	1109.56	Not Found	Not Found	Not Found	Not Found	Not Found	Not Found	Not Found	High	Not Found	High	57
		Checked	Confidence	Identifying Node	PSM Ambiguity	Annotated Sequence	Modifications	# Proteins	Master Protein Accessions	Protein Accessions	# Missed Cleavages	Charge	DeltaScore	DeltaCn	Rank	Search Engine Rank	m/z [Da]	MH+ [Da]	Theo. MH+ [Da]	DeltaM [ppm]	Deltam/z [Da]	Activation Type	MS Order	Isolation Interference [%]	Ion Inject Time [ms]	RT [min]	First Scan	Spectrum File	File ID	Ions Score	# Protein Groups	Identity Strict	Identity Relaxed	Expectation Value
		FALSE	High	Mascot (A7)	Unambiguous	IEQLGSYSGR		1	cgd1_870-RA-p1	cgd1_870-RA-p1	0	2	0.7895	0	1	1	555.283	1109.56	1109.56	-0.01	0	HCD (High Energy Collision Dissociation)	MS2	7.94076	8.059	35.6132	8062	PelletP4_banda7.raw	F17	57	1	29	22	1.66448e-05
	FALSE	High	EMSYIGSIFHR	1xOxidation [M2]	1	1	2	cgd1_870-RA-p1	0	1355.64	Not Found	Not Found	Not Found	Not Found	Not Found	Not Found	Not Found	High	Not Found	High	56
		Checked	Confidence	Identifying Node	PSM Ambiguity	Annotated Sequence	Modifications	# Proteins	Master Protein Accessions	Protein Accessions	# Missed Cleavages	Charge	DeltaScore	DeltaCn	Rank	Search Engine Rank	m/z [Da]	MH+ [Da]	Theo. MH+ [Da]	DeltaM [ppm]	Deltam/z [Da]	Activation Type	MS Order	Isolation Interference [%]	Ion Inject Time [ms]	RT [min]	First Scan	Spectrum File	File ID	Ions Score	# Protein Groups	Identity Strict	Identity Relaxed	Expectation Value
		FALSE	High	Mascot (A7)	Unambiguous	EmSYIGSIFHR	M2(Oxidation)	1	cgd1_870-RA-p1	cgd1_870-RA-p1	0	2	1	0	1	1	678.325	1355.64	1355.64	1.13	0.00077	HCD (High Energy Collision Dissociation)	MS2	20.6119	100	42.8721	11126	PelletP4_banda7.raw	F17	56	1	28	21	1.96021e-05
	FALSE	High	RIEVTACSHYSGTAPSAK	1xCarbamidomethyl [C7]	1	1	2	cgd1_870-RA-p1	1	1934.94	Not Found	Not Found	Not Found	Not Found	Not Found	Not Found	Not Found	High	High	High	54
		Checked	Confidence	Identifying Node	PSM Ambiguity	Annotated Sequence	Modifications	# Proteins	Master Protein Accessions	Protein Accessions	# Missed Cleavages	Charge	DeltaScore	DeltaCn	Rank	Search Engine Rank	m/z [Da]	MH+ [Da]	Theo. MH+ [Da]	DeltaM [ppm]	Deltam/z [Da]	Activation Type	MS Order	Isolation Interference [%]	Ion Inject Time [ms]	RT [min]	First Scan	Spectrum File	File ID	Ions Score	# Protein Groups	Identity Strict	Identity Relaxed	Expectation Value
		FALSE	High	Mascot (A7)	Unambiguous	RIEVTAcSHYSGTAPSAK	C7(Carbamidomethyl)	1	cgd1_870-RA-p1	cgd1_870-RA-p1	1	3	1	0	1	1	645.651	1934.94	1934.94	-0.41	-0.00026	HCD (High Energy Collision Dissociation)	MS2	1.76883	100	32.7022	6825	PelletP4_banda7.raw	F17	54	1	31	24	6.27099e-05
	FALSE	High	SIYGDSFEDENFK		1	1	1	cgd1_870-RA-p1	0	1550.66	Not Found	Not Found	Not Found	Not Found	Not Found	Not Found	Not Found	High	Not Found	High	53
		Checked	Confidence	Identifying Node	PSM Ambiguity	Annotated Sequence	Modifications	# Proteins	Master Protein Accessions	Protein Accessions	# Missed Cleavages	Charge	DeltaScore	DeltaCn	Rank	Search Engine Rank	m/z [Da]	MH+ [Da]	Theo. MH+ [Da]	DeltaM [ppm]	Deltam/z [Da]	Activation Type	MS Order	Isolation Interference [%]	Ion Inject Time [ms]	RT [min]	First Scan	Spectrum File	File ID	Ions Score	# Protein Groups	Identity Strict	Identity Relaxed	Expectation Value
		FALSE	High	Mascot (A7)	Unambiguous	SIYGDSFEDENFK		1	cgd1_870-RA-p1	cgd1_870-RA-p1	0	2	1	0	1	1	775.836	1550.66	1550.66	-0.29	-0.00023	HCD (High Energy Collision Dissociation)	MS2	0	100	44.3171	11731	PelletP4_banda7.raw	F17	53	1	26	20	2.70377e-05
	FALSE	High	FVHESHVVSMANR	1xOxidation [M10]	1	1	3	cgd1_870-RA-p1	0	1528.73	Not Found	Not Found	Not Found	Not Found	Not Found	Not Found	Not Found	High	Not Found	High	49
	FALSE	High	TANNFYSLCVGGMK	1xCarbamidomethyl [C9]; 1xOxidation [M13]	1	1	2	cgd1_870-RA-p1	0	1577.71	Not Found	Not Found	Not Found	Not Found	Not Found	Not Found	Not Found	High	Not Found	High	47
	FALSE	High	IEVTACSHYSGTAPSAK	1xCarbamidomethyl [C6]	1	1	2	cgd1_870-RA-p1	0	1778.84	Not Found	Not Found	Not Found	Not Found	Not Found	Not Found	Not Found	High	Not Found	High	44
	FALSE	High	EMSYIGSIFHR	1xDehydrated [N-Term]; 1xOxidation [M2]	1	1	1	cgd1_870-RA-p1	0	1337.63	Not Found	Not Found	Not Found	Not Found	Not Found	Not Found	Not Found	High	Not Found	High	40
	FALSE	High	VIPGFMAQGGDFTNGNGTGGK	1xDeamidated [N16]; 1xOxidation [M6]	1	1	1	cgd1_870-RA-p1	0	2041.93	Not Found	Not Found	Not Found	Not Found	Not Found	Not Found	Not Found	High	Not Found	High	34
	FALSE	High	TANNFYSLCVGGMK	1xCarbamidomethyl [C9]; 1xDeamidated [N]; 1xOxidation [M13]	1	1	2	cgd1_870-RA-p1	0	1578.69	Not Found	Not Found	Not Found	Not Found	Not Found	Not Found	Not Found	High	Not Found	High	31
FALSE	Master Protein	cgd8_1720-RA-p1	transcript=cgd8_1720-RA | gene=cgd8_1720 | organism=Cryptosporidium_parvum_Iowa_II | gene_product=Aldehyde/Alcohol_dehydrogenase | transcript_product=Aldehyde/Alcohol_dehydrogenase | location=CM000436:465117-467585(-) | protein_length=822 | sequence_SO=chromosome | SO=protein_coding | is_pseudo=false	11	8	9	8	822	89.7	7.11	268	8	Not Found	Not Found	High	Not Found	Not Found	Not Found	Not Found	Not Found	Not Found	1
	Checked	Confidence	Sequence	Modifications	# Protein Groups	# Proteins	# PSMs	Master Protein Accessions	# Missed Cleavages	Theo. MH+ [Da]	Found in Sample: [S10] F10: Sample	Found in Sample: [S11] F11: Sample	Found in Sample: [S12] F12: Sample	Found in Sample: [S13] F13: Sample	Found in Sample: [S14] F14: Sample	Found in Sample: [S15] F15: Sample	Found in Sample: [S16] F16: Sample	Found in Sample: [S17] F17: Sample	Found in Sample: [S18] F18: Sample	Confidence (by Search Engine): Mascot	Ions Score (by Search Engine): Mascot
	FALSE	High	GVHIISSKDELQR		1	1	1	cgd8_1720-RA-p1	1	1481.81	Not Found	Not Found	High	Not Found	Not Found	Not Found	Not Found	Not Found	Not Found	High	72
		Checked	Confidence	Identifying Node	PSM Ambiguity	Annotated Sequence	Modifications	# Proteins	Master Protein Accessions	Protein Accessions	# Missed Cleavages	Charge	DeltaScore	DeltaCn	Rank	Search Engine Rank	m/z [Da]	MH+ [Da]	Theo. MH+ [Da]	DeltaM [ppm]	Deltam/z [Da]	Activation Type	MS Order	Isolation Interference [%]	Ion Inject Time [ms]	RT [min]	First Scan	Spectrum File	File ID	Ions Score	# Protein Groups	Identity Strict	Identity Relaxed	Expectation Value
		FALSE	High	Mascot (A7)	Unambiguous	GVHIISSKDELQR		1	cgd8_1720-RA-p1	cgd8_1720-RA-p1	1	3	0.9722	0	1	1	494.608	1481.81	1481.81	1.67	0.00083	HCD (High Energy Collision Dissociation)	MS2	31.134	100	33.6348	7114	PelletP4_banda2bis.raw	F12	72	1	28	21	4.29387e-07
	FALSE	High	VESMSIHALDDQCVGANPR	1xCarbamidomethyl [C13]; 1xOxidation [M4]	1	1	1	cgd8_1720-RA-p1	0	2114.96	Not Found	Not Found	High	Not Found	Not Found	Not Found	Not Found	Not Found	Not Found	High	65
		Checked	Confidence	Identifying Node	PSM Ambiguity	Annotated Sequence	Modifications	# Proteins	Master Protein Accessions	Protein Accessions	# Missed Cleavages	Charge	DeltaScore	DeltaCn	Rank	Search Engine Rank	m/z [Da]	MH+ [Da]	Theo. MH+ [Da]	DeltaM [ppm]	Deltam/z [Da]	Activation Type	MS Order	Isolation Interference [%]	Ion Inject Time [ms]	RT [min]	First Scan	Spectrum File	File ID	Ions Score	# Protein Groups	Identity Strict	Identity Relaxed	Expectation Value
		FALSE	High	Mascot (A7)	Unambiguous	VESmSIHALDDQcVGANPR	M4(Oxidation); C13(Carbamidomethyl)	1	cgd8_1720-RA-p1	cgd8_1720-RA-p1	0	3	1	0	1	1	705.659	2114.96	2114.96	1.11	0.00078	HCD (High Energy Collision Dissociation)	MS2	0	100	37.3352	8712	PelletP4_banda2bis.raw	F12	65	1	30	23	3.02319e-06
	FALSE	High	NCIVFSPHPR	1xCarbamidomethyl [C2]	1	1	2	cgd8_1720-RA-p1	0	1226.61	Not Found	Not Found	High	Not Found	Not Found	Not Found	Not Found	Not Found	Not Found	High	52
		Checked	Confidence	Identifying Node	PSM Ambiguity	Annotated Sequence	Modifications	# Proteins	Master Protein Accessions	Protein Accessions	# Missed Cleavages	Charge	DeltaScore	DeltaCn	Rank	Search Engine Rank	m/z [Da]	MH+ [Da]	Theo. MH+ [Da]	DeltaM [ppm]	Deltam/z [Da]	Activation Type	MS Order	Isolation Interference [%]	Ion Inject Time [ms]	RT [min]	First Scan	Spectrum File	File ID	Ions Score	# Protein Groups	Identity Strict	Identity Relaxed	Expectation Value
		FALSE	High	Mascot (A7)	Unambiguous	NcIVFSPHPR	C2(Carbamidomethyl)	1	cgd8_1720-RA-p1	cgd8_1720-RA-p1	0	3	1	0	1	1	409.543	1226.61	1226.61	4.01	0.00164	HCD (High Energy Collision Dissociation)	MS2	52.5284	100	35.1041	7753	PelletP4_banda2bis.raw	F12	52	1	28	21	5.47806e-05
	FALSE	High	YPIASYK		1	1	1	cgd8_1720-RA-p1	0	841.445	Not Found	Not Found	High	Not Found	Not Found	Not Found	Not Found	Not Found	Not Found	High	40
	FALSE	High	NHFASENIYNK		1	1	1	cgd8_1720-RA-p1	0	1336.63	Not Found	Not Found	High	Not Found	Not Found	Not Found	Not Found	Not Found	Not Found	High	40
	FALSE	High	QSILSQYK		1	1	1	cgd8_1720-RA-p1	0	966.525	Not Found	Not Found	High	Not Found	Not Found	Not Found	Not Found	Not Found	Not Found	High	40
	FALSE	High	GCLEEALQDLK	1xCarbamidomethyl [C2]	1	1	1	cgd8_1720-RA-p1	0	1275.62	Not Found	Not Found	High	Not Found	Not Found	Not Found	Not Found	Not Found	Not Found	High	30
	FALSE	High	ILVEAIQNLKK		1	1	1	cgd8_1720-RA-p1	1	1268.79	Not Found	Not Found	High	Not Found	Not Found	Not Found	Not Found	Not Found	Not Found	High	30
FALSE	Master Protein	cgd6_4460-RA-p1	transcript=cgd6_4460-RA | gene=cgd6_4460 | organism=Cryptosporidium_parvum_Iowa_II | gene_product=Uncharacterized_protein_with_Armadillo-like_helical | transcript_product=Uncharacterized_protein_with_Armadillo-like_helical | location=CM000434:1053014-1060621(-) | protein_length=2535 | sequence_SO=chromosome | SO=protein_coding | is_pseudo=false	3	8	9	8	2535	275.7	4.98	199	8	High	High	Not Found	Not Found	Not Found	Not Found	Not Found	Not Found	Not Found	1
	Checked	Confidence	Sequence	Modifications	# Protein Groups	# Proteins	# PSMs	Master Protein Accessions	# Missed Cleavages	Theo. MH+ [Da]	Found in Sample: [S10] F10: Sample	Found in Sample: [S11] F11: Sample	Found in Sample: [S12] F12: Sample	Found in Sample: [S13] F13: Sample	Found in Sample: [S14] F14: Sample	Found in Sample: [S15] F15: Sample	Found in Sample: [S16] F16: Sample	Found in Sample: [S17] F17: Sample	Found in Sample: [S18] F18: Sample	Confidence (by Search Engine): Mascot	Ions Score (by Search Engine): Mascot
	FALSE	High	DLAAIAGLCK	1xCarbamidomethyl [C9]	1	1	1	cgd6_4460-RA-p1	0	1031.56	High	Not Found	Not Found	Not Found	Not Found	Not Found	Not Found	Not Found	Not Found	High	53
		Checked	Confidence	Identifying Node	PSM Ambiguity	Annotated Sequence	Modifications	# Proteins	Master Protein Accessions	Protein Accessions	# Missed Cleavages	Charge	DeltaScore	DeltaCn	Rank	Search Engine Rank	m/z [Da]	MH+ [Da]	Theo. MH+ [Da]	DeltaM [ppm]	Deltam/z [Da]	Activation Type	MS Order	Isolation Interference [%]	Ion Inject Time [ms]	RT [min]	First Scan	Spectrum File	File ID	Ions Score	# Protein Groups	Identity Strict	Identity Relaxed	Expectation Value
		FALSE	High	Mascot (A7)	Unambiguous	DLAAIAGLcK	C9(Carbamidomethyl)	1	cgd6_4460-RA-p1	cgd6_4460-RA-p1	0	2	0.8679	0	1	1	516.281	1031.56	1031.56	0.31	0.00016	HCD (High Energy Collision Dissociation)	MS2	19.1693	100	46.4047	12140	PelletP4_banda1.raw	F10	53	1	31	24	6.56054e-05
	FALSE	High	YSPESIEILR		1	1	1	cgd6_4460-RA-p1	0	1206.64	High	Not Found	Not Found	Not Found	Not Found	Not Found	Not Found	Not Found	Not Found	High	47
	FALSE	High	VIISIVEGK		1	1	1	cgd6_4460-RA-p1	0	957.598	High	Not Found	Not Found	Not Found	Not Found	Not Found	Not Found	Not Found	Not Found	High	47
	FALSE	High	LLSSIAVLTQR		1	1	2	cgd6_4460-RA-p1	0	1200.73	High	High	Not Found	Not Found	Not Found	Not Found	Not Found	Not Found	Not Found	High	45
	FALSE	High	LVNTVNESSK		1	1	1	cgd6_4460-RA-p1	0	1090.57	High	Not Found	Not Found	Not Found	Not Found	Not Found	Not Found	Not Found	Not Found	High	40
	FALSE	High	NSSDQTLVLVEAIR		1	1	1	cgd6_4460-RA-p1	0	1544.83	High	Not Found	Not Found	Not Found	Not Found	Not Found	Not Found	Not Found	Not Found	High	34
	FALSE	High	YSLNILR		1	1	1	cgd6_4460-RA-p1	0	878.509	High	Not Found	Not Found	Not Found	Not Found	Not Found	Not Found	Not Found	Not Found	High	32
	FALSE	High	QAIASGLIDIAK		1	1	1	cgd6_4460-RA-p1	0	1199.7	High	Not Found	Not Found	Not Found	Not Found	Not Found	Not Found	Not Found	Not Found	High	28
FALSE	Master Protein	cgd1_3020-RA-p1	transcript=cgd1_3020-RA | gene=cgd1_3020 | organism=Cryptosporidium_parvum_Iowa_II | gene_product=Fructose-bisphosphate_aldolase | transcript_product=Fructose-bisphosphate_aldolase | location=CM000429:650776-651852(+) | protein_length=358 | sequence_SO=chromosome | SO=protein_coding | is_pseudo=false	18	7	9	7	358	38.5	8.06	399	7	Not Found	Not Found	Not Found	Not Found	Not Found	High	Not Found	Not Found	Not Found	1
	Checked	Confidence	Sequence	Modifications	# Protein Groups	# Proteins	# PSMs	Master Protein Accessions	# Missed Cleavages	Theo. MH+ [Da]	Found in Sample: [S10] F10: Sample	Found in Sample: [S11] F11: Sample	Found in Sample: [S12] F12: Sample	Found in Sample: [S13] F13: Sample	Found in Sample: [S14] F14: Sample	Found in Sample: [S15] F15: Sample	Found in Sample: [S16] F16: Sample	Found in Sample: [S17] F17: Sample	Found in Sample: [S18] F18: Sample	Confidence (by Search Engine): Mascot	Ions Score (by Search Engine): Mascot
	FALSE	High	GILAADESTGTIKK		1	1	2	cgd1_3020-RA-p1	1	1403.77	Not Found	Not Found	Not Found	Not Found	Not Found	High	Not Found	Not Found	Not Found	High	91
		Checked	Confidence	Identifying Node	PSM Ambiguity	Annotated Sequence	Modifications	# Proteins	Master Protein Accessions	Protein Accessions	# Missed Cleavages	Charge	DeltaScore	DeltaCn	Rank	Search Engine Rank	m/z [Da]	MH+ [Da]	Theo. MH+ [Da]	DeltaM [ppm]	Deltam/z [Da]	Activation Type	MS Order	Isolation Interference [%]	Ion Inject Time [ms]	RT [min]	First Scan	Spectrum File	File ID	Ions Score	# Protein Groups	Identity Strict	Identity Relaxed	Expectation Value
		FALSE	High	Mascot (A7)	Unambiguous	GILAADESTGTIKK		1	cgd1_3020-RA-p1	cgd1_3020-RA-p1	1	2	0.9451	0	1	1	702.391	1403.77	1403.77	0.22	0.00015	HCD (High Energy Collision Dissociation)	MS2	0	100	34.6242	7848	PelletP4_banda5.raw	F15	91	1	30	23	8.17459e-09
		FALSE	High	Mascot (A7)	Unambiguous	GILAADESTGTIKK		1	cgd1_3020-RA-p1	cgd1_3020-RA-p1	1	3	1	0	1	1	468.597	1403.78	1403.77	2.4	0.00112	HCD (High Energy Collision Dissociation)	MS2	33.7863	100	34.5926	7835	PelletP4_banda5.raw	F15	54	1	29	22	3.47923e-05
	FALSE	High	GGVGGSAASEGLFVK		1	1	1	cgd1_3020-RA-p1	0	1335.69	Not Found	Not Found	Not Found	Not Found	Not Found	High	Not Found	Not Found	Not Found	High	80
		Checked	Confidence	Identifying Node	PSM Ambiguity	Annotated Sequence	Modifications	# Proteins	Master Protein Accessions	Protein Accessions	# Missed Cleavages	Charge	DeltaScore	DeltaCn	Rank	Search Engine Rank	m/z [Da]	MH+ [Da]	Theo. MH+ [Da]	DeltaM [ppm]	Deltam/z [Da]	Activation Type	MS Order	Isolation Interference [%]	Ion Inject Time [ms]	RT [min]	First Scan	Spectrum File	File ID	Ions Score	# Protein Groups	Identity Strict	Identity Relaxed	Expectation Value
		FALSE	High	Mascot (A7)	Unambiguous	GGVGGSAASEGLFVK		1	cgd1_3020-RA-p1	cgd1_3020-RA-p1	0	2	0.9375	0	1	1	668.35	1335.69	1335.69	1.77	0.00118	HCD (High Energy Collision Dissociation)	MS2	39.0958	100	40.5085	10393	PelletP4_banda5.raw	F15	80	1	30	23	1.09572e-07
	FALSE	High	RFDQVGIENTEANR	1xDeamidated [N13]	1	1	1	cgd1_3020-RA-p1	1	1649.79	Not Found	Not Found	Not Found	Not Found	Not Found	High	Not Found	Not Found	Not Found	High	73
		Checked	Confidence	Identifying Node	PSM Ambiguity	Annotated Sequence	Modifications	# Proteins	Master Protein Accessions	Protein Accessions	# Missed Cleavages	Charge	DeltaScore	DeltaCn	Rank	Search Engine Rank	m/z [Da]	MH+ [Da]	Theo. MH+ [Da]	DeltaM [ppm]	Deltam/z [Da]	Activation Type	MS Order	Isolation Interference [%]	Ion Inject Time [ms]	RT [min]	First Scan	Spectrum File	File ID	Ions Score	# Protein Groups	Identity Strict	Identity Relaxed	Expectation Value
		FALSE	High	Mascot (A7)	Unambiguous	RFDQVGIENTEAnR	N13(Deamidated)	1	cgd1_3020-RA-p1	cgd1_3020-RA-p1	1	2	0.1096	0	1	1	825.406	1649.81	1649.79	10.79	0.0089	HCD (High Energy Collision Dissociation)	MS2	47.8558	100	36.2076	8523	PelletP4_banda5.raw	F15	73	1	30	23	6.40893e-07
	FALSE	High	GILAADESTGTIK		1	1	1	cgd1_3020-RA-p1	0	1275.68	Not Found	Not Found	Not Found	Not Found	Not Found	High	Not Found	Not Found	Not Found	High	66
		Checked	Confidence	Identifying Node	PSM Ambiguity	Annotated Sequence	Modifications	# Proteins	Master Protein Accessions	Protein Accessions	# Missed Cleavages	Charge	DeltaScore	DeltaCn	Rank	Search Engine Rank	m/z [Da]	MH+ [Da]	Theo. MH+ [Da]	DeltaM [ppm]	Deltam/z [Da]	Activation Type	MS Order	Isolation Interference [%]	Ion Inject Time [ms]	RT [min]	First Scan	Spectrum File	File ID	Ions Score	# Protein Groups	Identity Strict	Identity Relaxed	Expectation Value
		FALSE	High	Mascot (A7)	Unambiguous	GILAADESTGTIK		1	cgd1_3020-RA-p1	cgd1_3020-RA-p1	0	2	1	0	1	1	638.344	1275.68	1275.68	0.9	0.00058	HCD (High Energy Collision Dissociation)	MS2	7.14456	100	38.5069	9514	PelletP4_banda5.raw	F15	66	1	30	23	2.80171e-06
	FALSE	High	FDQVGIENTEANR		1	1	1	cgd1_3020-RA-p1	0	1492.7	Not Found	Not Found	Not Found	Not Found	Not Found	High	Not Found	Not Found	Not Found	High	65
		Checked	Confidence	Identifying Node	PSM Ambiguity	Annotated Sequence	Modifications	# Proteins	Master Protein Accessions	Protein Accessions	# Missed Cleavages	Charge	DeltaScore	DeltaCn	Rank	Search Engine Rank	m/z [Da]	MH+ [Da]	Theo. MH+ [Da]	DeltaM [ppm]	Deltam/z [Da]	Activation Type	MS Order	Isolation Interference [%]	Ion Inject Time [ms]	RT [min]	First Scan	Spectrum File	File ID	Ions Score	# Protein Groups	Identity Strict	Identity Relaxed	Expectation Value
		FALSE	High	Mascot (A7)	Unambiguous	FDQVGIENTEANR		1	cgd1_3020-RA-p1	cgd1_3020-RA-p1	0	2	0.9385	0	1	1	746.857	1492.71	1492.7	2.39	0.00178	HCD (High Energy Collision Dissociation)	MS2	0	100	38.0058	9296	PelletP4_banda5.raw	F15	65	1	30	23	3.24645e-06
	FALSE	High	ANSEAQLGVYK		1	1	1	cgd1_3020-RA-p1	0	1179.6	Not Found	Not Found	Not Found	Not Found	Not Found	High	Not Found	Not Found	Not Found	High	53
		Checked	Confidence	Identifying Node	PSM Ambiguity	Annotated Sequence	Modifications	# Proteins	Master Protein Accessions	Protein Accessions	# Missed Cleavages	Charge	DeltaScore	DeltaCn	Rank	Search Engine Rank	m/z [Da]	MH+ [Da]	Theo. MH+ [Da]	DeltaM [ppm]	Deltam/z [Da]	Activation Type	MS Order	Isolation Interference [%]	Ion Inject Time [ms]	RT [min]	First Scan	Spectrum File	File ID	Ions Score	# Protein Groups	Identity Strict	Identity Relaxed	Expectation Value
		FALSE	High	Mascot (A7)	Unambiguous	ANSEAQLGVYK		1	cgd1_3020-RA-p1	cgd1_3020-RA-p1	0	2	1	0	1	1	590.305	1179.6	1179.6	2.24	0.00132	HCD (High Energy Collision Dissociation)	MS2	17.0041	100	35.1594	8080	PelletP4_banda5.raw	F15	53	1	30	23	5.67944e-05
	FALSE	High	RFDQVGIENTEANR		1	1	1	cgd1_3020-RA-p1	1	1648.8	Not Found	Not Found	Not Found	Not Found	Not Found	High	Not Found	Not Found	Not Found	High	42
	FALSE	High	AVLTIDQAK		1	1	1	cgd1_3020-RA-p1	0	958.557	Not Found	Not Found	Not Found	Not Found	Not Found	High	Not Found	Not Found	Not Found	High	30
FALSE	Master Protein	cgd7_480-RA-p1	transcript=cgd7_480-RA | gene=cgd7_480 | organism=Cryptosporidium_parvum_Iowa_II | gene_product=L-lactate/malate_dehydrogenase | transcript_product=L-lactate/malate_dehydrogenase | location=CM000435:117820-118785(-) | protein_length=321 | sequence_SO=chromosome | SO=protein_coding | is_pseudo=false	23	6	7	6	321	33.9	6.23	311	6	Not Found	Not Found	Not Found	Not Found	Not Found	High	High	High	Not Found	1
	Checked	Confidence	Sequence	Modifications	# Protein Groups	# Proteins	# PSMs	Master Protein Accessions	# Missed Cleavages	Theo. MH+ [Da]	Found in Sample: [S10] F10: Sample	Found in Sample: [S11] F11: Sample	Found in Sample: [S12] F12: Sample	Found in Sample: [S13] F13: Sample	Found in Sample: [S14] F14: Sample	Found in Sample: [S15] F15: Sample	Found in Sample: [S16] F16: Sample	Found in Sample: [S17] F17: Sample	Found in Sample: [S18] F18: Sample	Confidence (by Search Engine): Mascot	Ions Score (by Search Engine): Mascot
	FALSE	High	ILDSVAEGVK		1	1	2	cgd7_480-RA-p1	0	1030.58	Not Found	Not Found	Not Found	Not Found	Not Found	High	High	Not Found	Not Found	High	79
		Checked	Confidence	Identifying Node	PSM Ambiguity	Annotated Sequence	Modifications	# Proteins	Master Protein Accessions	Protein Accessions	# Missed Cleavages	Charge	DeltaScore	DeltaCn	Rank	Search Engine Rank	m/z [Da]	MH+ [Da]	Theo. MH+ [Da]	DeltaM [ppm]	Deltam/z [Da]	Activation Type	MS Order	Isolation Interference [%]	Ion Inject Time [ms]	RT [min]	First Scan	Spectrum File	File ID	Ions Score	# Protein Groups	Identity Strict	Identity Relaxed	Expectation Value
		FALSE	High	Mascot (A7)	Unambiguous	ILDSVAEGVK		1	cgd7_480-RA-p1	cgd7_480-RA-p1	0	2	0.7975	0	1	1	515.794	1030.58	1030.58	2.63	0.00136	HCD (High Energy Collision Dissociation)	MS2	30.7982	100	37.5958	9120	PelletP4_banda5.raw	F15	79	1	30	23	1.65024e-07
		FALSE	High	Mascot (A7)	Unambiguous	ILDSVAEGVK		1	cgd7_480-RA-p1	cgd7_480-RA-p1	0	2	0.7407	0	1	1	515.794	1030.58	1030.58	2.28	0.00117	HCD (High Energy Collision Dissociation)	MS2	46.8578	100	37.5167	8989	PelletP4_banda6.raw	F16	54	1	30	23	4.96075e-05
	FALSE	High	VCGMAGVLDSSR	1xCarbamidomethyl [C2]	1	1	1	cgd7_480-RA-p1	0	1251.58	Not Found	Not Found	Not Found	Not Found	Not Found	High	Not Found	Not Found	Not Found	High	78
		Checked	Confidence	Identifying Node	PSM Ambiguity	Annotated Sequence	Modifications	# Proteins	Master Protein Accessions	Protein Accessions	# Missed Cleavages	Charge	DeltaScore	DeltaCn	Rank	Search Engine Rank	m/z [Da]	MH+ [Da]	Theo. MH+ [Da]	DeltaM [ppm]	Deltam/z [Da]	Activation Type	MS Order	Isolation Interference [%]	Ion Inject Time [ms]	RT [min]	First Scan	Spectrum File	File ID	Ions Score	# Protein Groups	Identity Strict	Identity Relaxed	Expectation Value
		FALSE	High	Mascot (A7)	Unambiguous	VcGMAGVLDSSR	C2(Carbamidomethyl)	1	cgd7_480-RA-p1	cgd7_480-RA-p1	0	2	0.8205	0	1	1	626.296	1251.59	1251.58	2.39	0.0015	HCD (High Energy Collision Dissociation)	MS2	21.1113	100	40.1899	10255	PelletP4_banda5.raw	F15	78	1	29	22	1.36483e-07
	FALSE	High	LLGESINEVNTISK		1	1	1	cgd7_480-RA-p1	0	1516.82	Not Found	Not Found	Not Found	Not Found	Not Found	High	Not Found	Not Found	Not Found	High	75
		Checked	Confidence	Identifying Node	PSM Ambiguity	Annotated Sequence	Modifications	# Proteins	Master Protein Accessions	Protein Accessions	# Missed Cleavages	Charge	DeltaScore	DeltaCn	Rank	Search Engine Rank	m/z [Da]	MH+ [Da]	Theo. MH+ [Da]	DeltaM [ppm]	Deltam/z [Da]	Activation Type	MS Order	Isolation Interference [%]	Ion Inject Time [ms]	RT [min]	First Scan	Spectrum File	File ID	Ions Score	# Protein Groups	Identity Strict	Identity Relaxed	Expectation Value
		FALSE	High	Mascot (A7)	Unambiguous	LLGESINEVNTISK		1	cgd7_480-RA-p1	cgd7_480-RA-p1	0	2	0.9867	0	1	1	758.914	1516.82	1516.82	-0.97	-0.00074	HCD (High Energy Collision Dissociation)	MS2	28.0862	100	43.0824	11488	PelletP4_banda5.raw	F15	75	1	30	23	3.48918e-07
	FALSE	High	AVVPCSAFCSNHYGVK	2xCarbamidomethyl [C5; C9]	1	1	1	cgd7_480-RA-p1	0	1795.83	Not Found	Not Found	Not Found	Not Found	Not Found	High	Not Found	Not Found	Not Found	High	74
		Checked	Confidence	Identifying Node	PSM Ambiguity	Annotated Sequence	Modifications	# Proteins	Master Protein Accessions	Protein Accessions	# Missed Cleavages	Charge	DeltaScore	DeltaCn	Rank	Search Engine Rank	m/z [Da]	MH+ [Da]	Theo. MH+ [Da]	DeltaM [ppm]	Deltam/z [Da]	Activation Type	MS Order	Isolation Interference [%]	Ion Inject Time [ms]	RT [min]	First Scan	Spectrum File	File ID	Ions Score	# Protein Groups	Identity Strict	Identity Relaxed	Expectation Value
		FALSE	High	Mascot (A7)	Unambiguous	AVVPcSAFcSNHYGVK	C5(Carbamidomethyl); C9(Carbamidomethyl)	1	cgd7_480-RA-p1	cgd7_480-RA-p1	0	3	1	0	1	1	599.281	1795.83	1795.83	1.89	0.00113	HCD (High Energy Collision Dissociation)	MS2	2.39105	100	39.1703	9807	PelletP4_banda5.raw	F15	74	1	29	22	3.7482e-07
	FALSE	High	TGTAYFAPAAAAVK		1	1	1	cgd7_480-RA-p1	0	1338.71	Not Found	Not Found	Not Found	Not Found	Not Found	Not Found	Not Found	High	Not Found	High	39
	FALSE	High	VSGLPHNK		1	1	1	cgd7_480-RA-p1	0	851.473	Not Found	Not Found	Not Found	Not Found	Not Found	High	Not Found	Not Found	Not Found	High	34
FALSE	Master Protein	cgd8_2930-RA-p1	transcript=cgd8_2930-RA | gene=cgd8_2930 | organism=Cryptosporidium_parvum_Iowa_II | gene_product=GTpase_translation_elongation_factor_2 | transcript_product=GTpase_translation_elongation_factor_2 | location=CM000436:771589-774087(-) | protein_length=832 | sequence_SO=chromosome | SO=protein_coding | is_pseudo=false	9	6	9	6	832	92.7	6.51	234	6	Not Found	Not Found	High	Not Found	High	High	Not Found	Not Found	Not Found	1
	Checked	Confidence	Sequence	Modifications	# Protein Groups	# Proteins	# PSMs	Master Protein Accessions	# Missed Cleavages	Theo. MH+ [Da]	Found in Sample: [S10] F10: Sample	Found in Sample: [S11] F11: Sample	Found in Sample: [S12] F12: Sample	Found in Sample: [S13] F13: Sample	Found in Sample: [S14] F14: Sample	Found in Sample: [S15] F15: Sample	Found in Sample: [S16] F16: Sample	Found in Sample: [S17] F17: Sample	Found in Sample: [S18] F18: Sample	Confidence (by Search Engine): Mascot	Ions Score (by Search Engine): Mascot
	FALSE	High	VFSGTVATGQK		1	1	3	cgd8_2930-RA-p1	0	1094.58	Not Found	Not Found	High	Not Found	High	High	Not Found	Not Found	Not Found	High	63
		Checked	Confidence	Identifying Node	PSM Ambiguity	Annotated Sequence	Modifications	# Proteins	Master Protein Accessions	Protein Accessions	# Missed Cleavages	Charge	DeltaScore	DeltaCn	Rank	Search Engine Rank	m/z [Da]	MH+ [Da]	Theo. MH+ [Da]	DeltaM [ppm]	Deltam/z [Da]	Activation Type	MS Order	Isolation Interference [%]	Ion Inject Time [ms]	RT [min]	First Scan	Spectrum File	File ID	Ions Score	# Protein Groups	Identity Strict	Identity Relaxed	Expectation Value
		FALSE	High	Mascot (A7)	Unambiguous	VFSGTVATGQK		1	cgd8_2930-RA-p1	cgd8_2930-RA-p1	0	2	0.9048	0	1	1	547.796	1094.59	1094.58	1.21	0.00066	HCD (High Energy Collision Dissociation)	MS2	0	100	33.0102	6840	PelletP4_banda2bis.raw	F12	63	1	29	22	4.34518e-06
		FALSE	High	Mascot (A7)	Unambiguous	VFSGTVATGQK		1	cgd8_2930-RA-p1	cgd8_2930-RA-p1	0	2	0.9032	0	1	1	547.796	1094.59	1094.58	1.1	0.0006	HCD (High Energy Collision Dissociation)	MS2	17.1848	100	32.9552	7093	PelletP4_banda4.raw	F14	62	1	29	22	5.29673e-06
		FALSE	High	Mascot (A7)	Unambiguous	VFSGTVATGQK		1	cgd8_2930-RA-p1	cgd8_2930-RA-p1	0	2	0.9194	0	1	1	547.797	1094.59	1094.58	1.66	0.00091	HCD (High Energy Collision Dissociation)	MS2	33.1812	100	32.8657	7097	PelletP4_banda5.raw	F15	62	1	29	22	5.49551e-06
	FALSE	High	SGTITTSETAHNIASMK	1xOxidation [M16]	1	1	1	cgd8_2930-RA-p1	0	1764.84	Not Found	Not Found	High	Not Found	Not Found	Not Found	Not Found	Not Found	Not Found	High	43
	FALSE	High	YRVENLYEGPQDDETAK		1	1	1	cgd8_2930-RA-p1	1	2026.94	Not Found	Not Found	High	Not Found	Not Found	Not Found	Not Found	Not Found	Not Found	High	40
	FALSE	High	GAGQITPTCR	1xCarbamidomethyl [C9]	1	1	1	cgd8_2930-RA-p1	0	1060.52	Not Found	Not Found	High	Not Found	Not Found	Not Found	Not Found	Not Found	Not Found	High	33
	FALSE	High	ALVDKPLLK		1	1	2	cgd8_2930-RA-p1	0	996.645	Not Found	Not Found	High	Not Found	Not Found	High	Not Found	Not Found	Not Found	High	25
	FALSE	High	IRPVLHVNKVDR		1	1	1	cgd8_2930-RA-p1	1	1445.87	Not Found	Not Found	High	Not Found	Not Found	Not Found	Not Found	Not Found	Not Found	High	23
FALSE	Master Protein	cgd6_1080-RA-p1	transcript=cgd6_1080-RA | gene=cgd6_1080 | organism=Cryptosporidium_parvum_Iowa_II | gene_product=Glycoprotein_GP40 | transcript_product=Glycoprotein_GP40 | location=CM000434:266434-267408(-) | protein_length=324 | sequence_SO=chromosome | SO=protein_coding | is_pseudo=false	31	6	13	6	324	33.4	4.58	315	6	Not Found	Not Found	Not Found	High	Not Found	High	High	High	High	1
	Checked	Confidence	Sequence	Modifications	# Protein Groups	# Proteins	# PSMs	Master Protein Accessions	# Missed Cleavages	Theo. MH+ [Da]	Found in Sample: [S10] F10: Sample	Found in Sample: [S11] F11: Sample	Found in Sample: [S12] F12: Sample	Found in Sample: [S13] F13: Sample	Found in Sample: [S14] F14: Sample	Found in Sample: [S15] F15: Sample	Found in Sample: [S16] F16: Sample	Found in Sample: [S17] F17: Sample	Found in Sample: [S18] F18: Sample	Confidence (by Search Engine): Mascot	Ions Score (by Search Engine): Mascot
	FALSE	High	YISGEVTSVTFEK		1	1	5	cgd6_1080-RA-p1	0	1459.73	Not Found	Not Found	Not Found	High	Not Found	High	High	High	Not Found	High	77
		Checked	Confidence	Identifying Node	PSM Ambiguity	Annotated Sequence	Modifications	# Proteins	Master Protein Accessions	Protein Accessions	# Missed Cleavages	Charge	DeltaScore	DeltaCn	Rank	Search Engine Rank	m/z [Da]	MH+ [Da]	Theo. MH+ [Da]	DeltaM [ppm]	Deltam/z [Da]	Activation Type	MS Order	Isolation Interference [%]	Ion Inject Time [ms]	RT [min]	First Scan	Spectrum File	File ID	Ions Score	# Protein Groups	Identity Strict	Identity Relaxed	Expectation Value
		FALSE	High	Mascot (A7)	Unambiguous	YISGEVTSVTFEK		1	cgd6_1080-RA-p1	cgd6_1080-RA-p1	0	2	0.987	0	1	1	730.372	1459.74	1459.73	3.34	0.00244	HCD (High Energy Collision Dissociation)	MS2	31.4813	100	42.2139	11284	PelletP4_banda3.raw	F13	77	1	30	23	2.12187e-07
		FALSE	High	Mascot (A7)	Unambiguous	YISGEVTSVTFEK		1	cgd6_1080-RA-p1	cgd6_1080-RA-p1	0	2	0.9815	0	1	1	730.369	1459.73	1459.73	-0.01	-1e-05	HCD (High Energy Collision Dissociation)	MS2	52.7688	100	42.0888	10796	PelletP4_banda7.raw	F17	54	1	30	23	3.84932e-05
	FALSE	High	RIEVAVPNVEDASKR		1	1	1	cgd6_1080-RA-p1	2	1682.92	Not Found	Not Found	Not Found	Not Found	Not Found	Not Found	Not Found	Not Found	High	High	49
	FALSE	High	LNENGDLVDKDNTVLLK	1xDeamidated [N]	1	1	2	cgd6_1080-RA-p1	1	1900.99	Not Found	Not Found	Not Found	Not Found	Not Found	Not Found	Not Found	Not Found	High	High	38
	FALSE	High	RIEVAVPNVEDASK		1	1	2	cgd6_1080-RA-p1	1	1526.82	Not Found	Not Found	Not Found	Not Found	Not Found	Not Found	Not Found	Not Found	High	High	35
	FALSE	High	LNENGDLVDKDNTVLLK		1	1	1	cgd6_1080-RA-p1	1	1900	Not Found	Not Found	Not Found	Not Found	Not Found	Not Found	Not Found	Not Found	High	High	35
	FALSE	High	DKYSLVADDKPFYTGANSGTTNGVYR	1xDeamidated [N22]	1	1	1	cgd6_1080-RA-p1	1	2840.34	Not Found	Not Found	Not Found	Not Found	Not Found	Not Found	Not Found	Not Found	High	High	35
	FALSE	High	IKVNGQDFSTLSANSSSPTENGGSAGQASSR	1xDeamidated [N21]	1	1	1	cgd6_1080-RA-p1	1	3055.42	Not Found	Not Found	Not Found	Not Found	Not Found	Not Found	High	Not Found	Not Found	High	34
FALSE	Master Protein	cgd6_120-RA-p1	transcript=cgd6_120-RA | gene=cgd6_120 | organism=Cryptosporidium_parvum_Iowa_II | gene_product=Disulfide-isomerase,_signal_peptide_plus_ER_retention_motif | transcript_product=Disulfide-isomerase,_signal_peptide_plus_ER_retention_motif | location=CM000434:31940-33385(+) | protein_length=481 | sequence_SO=chromosome | SO=protein_coding | is_pseudo=false	14	6	8	6	481	53.8	5.48	200	6	Not Found	Not Found	Not Found	Not Found	High	Not Found	Not Found	High	Not Found	1
	Checked	Confidence	Sequence	Modifications	# Protein Groups	# Proteins	# PSMs	Master Protein Accessions	# Missed Cleavages	Theo. MH+ [Da]	Found in Sample: [S10] F10: Sample	Found in Sample: [S11] F11: Sample	Found in Sample: [S12] F12: Sample	Found in Sample: [S13] F13: Sample	Found in Sample: [S14] F14: Sample	Found in Sample: [S15] F15: Sample	Found in Sample: [S16] F16: Sample	Found in Sample: [S17] F17: Sample	Found in Sample: [S18] F18: Sample	Confidence (by Search Engine): Mascot	Ions Score (by Search Engine): Mascot
	FALSE	High	TIFASSSSAFVGR		1	1	1	cgd6_120-RA-p1	0	1329.68	Not Found	Not Found	Not Found	Not Found	High	Not Found	Not Found	Not Found	Not Found	High	73
		Checked	Confidence	Identifying Node	PSM Ambiguity	Annotated Sequence	Modifications	# Proteins	Master Protein Accessions	Protein Accessions	# Missed Cleavages	Charge	DeltaScore	DeltaCn	Rank	Search Engine Rank	m/z [Da]	MH+ [Da]	Theo. MH+ [Da]	DeltaM [ppm]	Deltam/z [Da]	Activation Type	MS Order	Isolation Interference [%]	Ion Inject Time [ms]	RT [min]	First Scan	Spectrum File	File ID	Ions Score	# Protein Groups	Identity Strict	Identity Relaxed	Expectation Value
		FALSE	High	Mascot (A7)	Unambiguous	TIFASSSSAFVGR		1	cgd6_120-RA-p1	cgd6_120-RA-p1	0	2	0.9726	0	1	1	665.344	1329.68	1329.68	0.27	0.00018	HCD (High Energy Collision Dissociation)	MS2	1.41372	38.846	43.0661	11537	PelletP4_banda4.raw	F14	73	1	30	23	5.52841e-07
	FALSE	High	QVSEGKHELSIK		1	1	1	cgd6_120-RA-p1	1	1354.73	Not Found	Not Found	Not Found	Not Found	High	Not Found	Not Found	Not Found	Not Found	High	42
	FALSE	High	FFSGIDSVQNYSGAR		1	1	2	cgd6_120-RA-p1	0	1647.78	Not Found	Not Found	Not Found	Not Found	High	Not Found	Not Found	High	Not Found	High	41
	FALSE	High	KVAADYR		1	1	1	cgd6_120-RA-p1	1	822.447	Not Found	Not Found	Not Found	Not Found	High	Not Found	Not Found	Not Found	Not Found	High	41
	FALSE	High	FDSVEPLKEFMK		1	1	1	cgd6_120-RA-p1	1	1469.73	Not Found	Not Found	Not Found	Not Found	High	Not Found	Not Found	Not Found	Not Found	High	32
	FALSE	High	TFEEIVFR		1	1	1	cgd6_120-RA-p1	0	1040.54	Not Found	Not Found	Not Found	Not Found	High	Not Found	Not Found	Not Found	Not Found	High	31
	FALSE	High	QVSEGKHELSIK	1xDeamidated [Q1]; 1xGln->pyro-Glu [N-Term]	1	1	1	cgd6_120-RA-p1	1	1338.69	Not Found	Not Found	Not Found	Not Found	High	Not Found	Not Found	Not Found	Not Found	High	29
FALSE	Master Protein	cgd7_400-RA-p1	transcript=cgd7_400-RA | gene=cgd7_400 | organism=Cryptosporidium_parvum_Iowa_II | gene_product=Uncharacterized_protein | transcript_product=Uncharacterized_protein | location=CM000435:94666-95709(+) | protein_length=347 | sequence_SO=chromosome | SO=protein_coding | is_pseudo=false	21	6	14	6	347	38.6	5.17	492	6	Not Found	Not Found	Not Found	Not Found	Not Found	High	High	Not Found	Not Found	1
	Checked	Confidence	Sequence	Modifications	# Protein Groups	# Proteins	# PSMs	Master Protein Accessions	# Missed Cleavages	Theo. MH+ [Da]	Found in Sample: [S10] F10: Sample	Found in Sample: [S11] F11: Sample	Found in Sample: [S12] F12: Sample	Found in Sample: [S13] F13: Sample	Found in Sample: [S14] F14: Sample	Found in Sample: [S15] F15: Sample	Found in Sample: [S16] F16: Sample	Found in Sample: [S17] F17: Sample	Found in Sample: [S18] F18: Sample	Confidence (by Search Engine): Mascot	Ions Score (by Search Engine): Mascot
	FALSE	High	MENLYNSALR		1	1	2	cgd7_400-RA-p1	0	1210.59	Not Found	Not Found	Not Found	Not Found	Not Found	High	High	Not Found	Not Found	High	77
		Checked	Confidence	Identifying Node	PSM Ambiguity	Annotated Sequence	Modifications	# Proteins	Master Protein Accessions	Protein Accessions	# Missed Cleavages	Charge	DeltaScore	DeltaCn	Rank	Search Engine Rank	m/z [Da]	MH+ [Da]	Theo. MH+ [Da]	DeltaM [ppm]	Deltam/z [Da]	Activation Type	MS Order	Isolation Interference [%]	Ion Inject Time [ms]	RT [min]	First Scan	Spectrum File	File ID	Ions Score	# Protein Groups	Identity Strict	Identity Relaxed	Expectation Value
		FALSE	High	Mascot (A7)	Unambiguous	MENLYNSALR		1	cgd7_400-RA-p1	cgd7_400-RA-p1	0	2	0.9351	0	1	1	605.799	1210.59	1210.59	1.26	0.00077	HCD (High Energy Collision Dissociation)	MS2	16.4972	54.264	40.239	10182	PelletP4_banda6.raw	F16	77	1	29	22	1.74374e-07
		FALSE	High	Mascot (A7)	Unambiguous	MENLYNSALR		1	cgd7_400-RA-p1	cgd7_400-RA-p1	0	2	0.9508	0	1	1	605.797	1210.59	1210.59	-0.65	-0.00039	HCD (High Energy Collision Dissociation)	MS2	24.7201	30.947	40.2541	10283	PelletP4_banda5.raw	F15	61	1	29	22	6.10655e-06
	FALSE	High	SNNQSTSEELLSMK		1	1	1	cgd7_400-RA-p1	0	1567.73	Not Found	Not Found	Not Found	Not Found	Not Found	High	Not Found	Not Found	Not Found	High	71
		Checked	Confidence	Identifying Node	PSM Ambiguity	Annotated Sequence	Modifications	# Proteins	Master Protein Accessions	Protein Accessions	# Missed Cleavages	Charge	DeltaScore	DeltaCn	Rank	Search Engine Rank	m/z [Da]	MH+ [Da]	Theo. MH+ [Da]	DeltaM [ppm]	Deltam/z [Da]	Activation Type	MS Order	Isolation Interference [%]	Ion Inject Time [ms]	RT [min]	First Scan	Spectrum File	File ID	Ions Score	# Protein Groups	Identity Strict	Identity Relaxed	Expectation Value
		FALSE	High	Mascot (A7)	Unambiguous	SNNQSTSEELLSMK		1	cgd7_400-RA-p1	cgd7_400-RA-p1	0	2	1	0	1	1	784.368	1567.73	1567.73	1.11	0.00087	HCD (High Energy Collision Dissociation)	MS2	4.26118	100	40.4957	10388	PelletP4_banda5.raw	F15	71	1	30	23	7.53886e-07
	FALSE	High	MENLYNSALR	1xOxidation [M1]	1	1	2	cgd7_400-RA-p1	0	1226.58	Not Found	Not Found	Not Found	Not Found	Not Found	High	High	Not Found	Not Found	High	70
		Checked	Confidence	Identifying Node	PSM Ambiguity	Annotated Sequence	Modifications	# Proteins	Master Protein Accessions	Protein Accessions	# Missed Cleavages	Charge	DeltaScore	DeltaCn	Rank	Search Engine Rank	m/z [Da]	MH+ [Da]	Theo. MH+ [Da]	DeltaM [ppm]	Deltam/z [Da]	Activation Type	MS Order	Isolation Interference [%]	Ion Inject Time [ms]	RT [min]	First Scan	Spectrum File	File ID	Ions Score	# Protein Groups	Identity Strict	Identity Relaxed	Expectation Value
		FALSE	High	Mascot (A7)	Unambiguous	mENLYNSALR	M1(Oxidation)	1	cgd7_400-RA-p1	cgd7_400-RA-p1	0	2	0.8857	0	1	1	613.796	1226.59	1226.58	1.71	0.00105	HCD (High Energy Collision Dissociation)	MS2	12.1401	24.995	38.1738	9369	PelletP4_banda5.raw	F15	70	1	29	22	9.65269e-07
		FALSE	High	Mascot (A7)	Unambiguous	mENLYNSALR	M1(Oxidation)	1	cgd7_400-RA-p1	cgd7_400-RA-p1	0	2	0.8788	0	1	1	613.796	1226.59	1226.58	1.61	0.00099	HCD (High Energy Collision Dissociation)	MS2	7.06486	28.256	38.0581	9226	PelletP4_banda6.raw	F16	66	1	29	22	2.28448e-06
	FALSE	High	VYIKPSTIPESGFTR		1	1	2	cgd7_400-RA-p1	0	1694.91	Not Found	Not Found	Not Found	Not Found	Not Found	High	High	Not Found	Not Found	High	58
		Checked	Confidence	Identifying Node	PSM Ambiguity	Annotated Sequence	Modifications	# Proteins	Master Protein Accessions	Protein Accessions	# Missed Cleavages	Charge	DeltaScore	DeltaCn	Rank	Search Engine Rank	m/z [Da]	MH+ [Da]	Theo. MH+ [Da]	DeltaM [ppm]	Deltam/z [Da]	Activation Type	MS Order	Isolation Interference [%]	Ion Inject Time [ms]	RT [min]	First Scan	Spectrum File	File ID	Ions Score	# Protein Groups	Identity Strict	Identity Relaxed	Expectation Value
		FALSE	High	Mascot (A7)	Unambiguous	VYIKPSTIPESGFTR		1	cgd7_400-RA-p1	cgd7_400-RA-p1	0	2	1	0	1	1	847.962	1694.92	1694.91	2.73	0.00231	HCD (High Energy Collision Dissociation)	MS2	0	100	40.066	10201	PelletP4_banda5.raw	F15	58	1	29	22	1.68472e-05
	FALSE	High	DDKVYIKPSTIPESGFTR		1	1	3	cgd7_400-RA-p1	1	2053.06	Not Found	Not Found	Not Found	Not Found	Not Found	High	High	Not Found	Not Found	High	55
		Checked	Confidence	Identifying Node	PSM Ambiguity	Annotated Sequence	Modifications	# Proteins	Master Protein Accessions	Protein Accessions	# Missed Cleavages	Charge	DeltaScore	DeltaCn	Rank	Search Engine Rank	m/z [Da]	MH+ [Da]	Theo. MH+ [Da]	DeltaM [ppm]	Deltam/z [Da]	Activation Type	MS Order	Isolation Interference [%]	Ion Inject Time [ms]	RT [min]	First Scan	Spectrum File	File ID	Ions Score	# Protein Groups	Identity Strict	Identity Relaxed	Expectation Value
		FALSE	High	Mascot (A7)	Unambiguous	DDKVYIKPSTIPESGFTR		1	cgd7_400-RA-p1	cgd7_400-RA-p1	1	3	1	0	1	1	685.027	2053.07	2053.06	3.08	0.00211	HCD (High Energy Collision Dissociation)	MS2	4.62526	100	40.7293	10487	PelletP4_banda5.raw	F15	55	1	30	23	4.19934e-05
	FALSE	High	NPGEHGHPDSMITTSTTK		1	1	1	cgd7_400-RA-p1	0	1909.87	Not Found	Not Found	Not Found	Not Found	Not Found	High	Not Found	Not Found	Not Found	High	49
	FALSE	High	SNNQSTSEELLSMK	1xOxidation [M13]	1	1	1	cgd7_400-RA-p1	0	1583.72	Not Found	Not Found	Not Found	Not Found	Not Found	High	Not Found	Not Found	Not Found	High	46
	FALSE	High	RPTAYSSPAIIA		1	1	2	cgd7_400-RA-p1	0	1246.68	Not Found	Not Found	Not Found	Not Found	Not Found	High	High	Not Found	Not Found	High	34
FALSE	Master Protein	cgd3_1290-RA-p1	transcript=cgd3_1290-RA | gene=cgd3_1290 | organism=Cryptosporidium_parvum_Iowa_II | gene_product=_14-3-3_domain_containing_protein | transcript_product=_14-3-3_domain_containing_protein | location=CM000431:373119-373883(-) | protein_length=254 | sequence_SO=chromosome | SO=protein_coding | is_pseudo=false	23	6	9	6	254	28.6	5.01	208	6	Not Found	Not Found	Not Found	Not Found	Not Found	Not Found	High	High	High	1
	Checked	Confidence	Sequence	Modifications	# Protein Groups	# Proteins	# PSMs	Master Protein Accessions	# Missed Cleavages	Theo. MH+ [Da]	Found in Sample: [S10] F10: Sample	Found in Sample: [S11] F11: Sample	Found in Sample: [S12] F12: Sample	Found in Sample: [S13] F13: Sample	Found in Sample: [S14] F14: Sample	Found in Sample: [S15] F15: Sample	Found in Sample: [S16] F16: Sample	Found in Sample: [S17] F17: Sample	Found in Sample: [S18] F18: Sample	Confidence (by Search Engine): Mascot	Ions Score (by Search Engine): Mascot
	FALSE	High	YISEFSTGDSK		1	1	1	cgd3_1290-RA-p1	0	1233.56	Not Found	Not Found	Not Found	Not Found	Not Found	Not Found	High	Not Found	Not Found	High	68
		Checked	Confidence	Identifying Node	PSM Ambiguity	Annotated Sequence	Modifications	# Proteins	Master Protein Accessions	Protein Accessions	# Missed Cleavages	Charge	DeltaScore	DeltaCn	Rank	Search Engine Rank	m/z [Da]	MH+ [Da]	Theo. MH+ [Da]	DeltaM [ppm]	Deltam/z [Da]	Activation Type	MS Order	Isolation Interference [%]	Ion Inject Time [ms]	RT [min]	First Scan	Spectrum File	File ID	Ions Score	# Protein Groups	Identity Strict	Identity Relaxed	Expectation Value
		FALSE	High	Mascot (A7)	Unambiguous	YISEFSTGDSK		1	cgd3_1290-RA-p1	cgd3_1290-RA-p1	0	2	1	0	1	1	617.287	1233.57	1233.56	2	0.00123	HCD (High Energy Collision Dissociation)	MS2	0	100	36.6781	8623	PelletP4_banda6.raw	F16	68	1	28	21	1.05462e-06
	FALSE	High	IISSVEQK		1	1	1	cgd3_1290-RA-p1	0	903.515	Not Found	Not Found	Not Found	Not Found	Not Found	Not Found	High	Not Found	Not Found	High	47
	FALSE	High	DLEPTHPIR		1	1	1	cgd3_1290-RA-p1	0	1077.57	Not Found	Not Found	Not Found	Not Found	Not Found	Not Found	High	Not Found	Not Found	High	41
	FALSE	High	HLIPTATSPDSK		1	1	3	cgd3_1290-RA-p1	0	1266.67	Not Found	Not Found	Not Found	Not Found	Not Found	Not Found	High	High	Not Found	High	40
	FALSE	High	DSTLIMQLLR		1	1	1	cgd3_1290-RA-p1	0	1189.66	Not Found	Not Found	Not Found	Not Found	Not Found	Not Found	High	Not Found	Not Found	High	34
	FALSE	High	DSTLIMQLLR	1xOxidation [M6]	1	1	1	cgd3_1290-RA-p1	0	1205.66	Not Found	Not Found	Not Found	Not Found	Not Found	Not Found	Not Found	High	Not Found	High	33
	FALSE	High	NLLSVAYK		1	1	1	cgd3_1290-RA-p1	0	907.525	Not Found	Not Found	Not Found	Not Found	Not Found	Not Found	Not Found	Not Found	High	High	30
FALSE	Master Protein	cgd3_1540-RA-p1	transcript=cgd3_1540-RA | gene=cgd3_1540 | organism=Cryptosporidium_parvum_Iowa_II | gene_product=Signal_peptide_containing_protein | transcript_product=Signal_peptide_containing_protein | location=CM000431:419504-424354(+) | protein_length=1616 | sequence_SO=chromosome | SO=protein_coding | is_pseudo=false	4	6	8	6	1616	184.5	6.32	297	6	Not Found	Not Found	Not Found	Not Found	Not Found	High	High	High	Not Found	1
	Checked	Confidence	Sequence	Modifications	# Protein Groups	# Proteins	# PSMs	Master Protein Accessions	# Missed Cleavages	Theo. MH+ [Da]	Found in Sample: [S10] F10: Sample	Found in Sample: [S11] F11: Sample	Found in Sample: [S12] F12: Sample	Found in Sample: [S13] F13: Sample	Found in Sample: [S14] F14: Sample	Found in Sample: [S15] F15: Sample	Found in Sample: [S16] F16: Sample	Found in Sample: [S17] F17: Sample	Found in Sample: [S18] F18: Sample	Confidence (by Search Engine): Mascot	Ions Score (by Search Engine): Mascot
	FALSE	High	MPCEGIFTAVPR	1xCarbamidomethyl [C3]; 1xOxidation [M1]	1	1	1	cgd3_1540-RA-p1	0	1393.66	Not Found	Not Found	Not Found	Not Found	Not Found	Not Found	Not Found	High	Not Found	High	87
		Checked	Confidence	Identifying Node	PSM Ambiguity	Annotated Sequence	Modifications	# Proteins	Master Protein Accessions	Protein Accessions	# Missed Cleavages	Charge	DeltaScore	DeltaCn	Rank	Search Engine Rank	m/z [Da]	MH+ [Da]	Theo. MH+ [Da]	DeltaM [ppm]	Deltam/z [Da]	Activation Type	MS Order	Isolation Interference [%]	Ion Inject Time [ms]	RT [min]	First Scan	Spectrum File	File ID	Ions Score	# Protein Groups	Identity Strict	Identity Relaxed	Expectation Value
		FALSE	High	Mascot (A7)	Unambiguous	mPcEGIFTAVPR	M1(Oxidation); C3(Carbamidomethyl)	1	cgd3_1540-RA-p1	cgd3_1540-RA-p1	0	2	0.954	0	1	1	697.333	1393.66	1393.66	-1.64	-0.00114	HCD (High Energy Collision Dissociation)	MS2	36.5986	100	43.478	11378	PelletP4_banda7.raw	F17	87	1	30	23	2.30883e-08
	FALSE	High	SSLEEDGEGINYR		1	1	1	cgd3_1540-RA-p1	0	1468.66	Not Found	Not Found	Not Found	Not Found	Not Found	Not Found	Not Found	High	Not Found	High	72
		Checked	Confidence	Identifying Node	PSM Ambiguity	Annotated Sequence	Modifications	# Proteins	Master Protein Accessions	Protein Accessions	# Missed Cleavages	Charge	DeltaScore	DeltaCn	Rank	Search Engine Rank	m/z [Da]	MH+ [Da]	Theo. MH+ [Da]	DeltaM [ppm]	Deltam/z [Da]	Activation Type	MS Order	Isolation Interference [%]	Ion Inject Time [ms]	RT [min]	First Scan	Spectrum File	File ID	Ions Score	# Protein Groups	Identity Strict	Identity Relaxed	Expectation Value
		FALSE	High	Mascot (A7)	Unambiguous	SSLEEDGEGINYR		1	cgd3_1540-RA-p1	cgd3_1540-RA-p1	0	2	1	0	1	1	734.833	1468.66	1468.66	2.67	0.00196	HCD (High Energy Collision Dissociation)	MS2	0	100	38.7904	9394	PelletP4_banda7.raw	F17	72	1	28	21	4.30705e-07
	FALSE	High	MPCEGIFTAVPR	1xCarbamidomethyl [C3]	1	1	1	cgd3_1540-RA-p1	0	1377.67	Not Found	Not Found	Not Found	Not Found	Not Found	Not Found	Not Found	High	Not Found	High	69
		Checked	Confidence	Identifying Node	PSM Ambiguity	Annotated Sequence	Modifications	# Proteins	Master Protein Accessions	Protein Accessions	# Missed Cleavages	Charge	DeltaScore	DeltaCn	Rank	Search Engine Rank	m/z [Da]	MH+ [Da]	Theo. MH+ [Da]	DeltaM [ppm]	Deltam/z [Da]	Activation Type	MS Order	Isolation Interference [%]	Ion Inject Time [ms]	RT [min]	First Scan	Spectrum File	File ID	Ions Score	# Protein Groups	Identity Strict	Identity Relaxed	Expectation Value
		FALSE	High	Mascot (A7)	Unambiguous	MPcEGIFTAVPR	C3(Carbamidomethyl)	1	cgd3_1540-RA-p1	cgd3_1540-RA-p1	0	2	0.971	0	1	1	689.333	1377.66	1377.67	-4.72	-0.00325	HCD (High Energy Collision Dissociation)	MS2	0	100	45.9961	12429	PelletP4_banda7.raw	F17	69	1	30	23	1.28907e-06
	FALSE	High	IGLDDLR		1	1	2	cgd3_1540-RA-p1	0	801.446	Not Found	Not Found	Not Found	Not Found	Not Found	High	High	Not Found	Not Found	High	54
		Checked	Confidence	Identifying Node	PSM Ambiguity	Annotated Sequence	Modifications	# Proteins	Master Protein Accessions	Protein Accessions	# Missed Cleavages	Charge	DeltaScore	DeltaCn	Rank	Search Engine Rank	m/z [Da]	MH+ [Da]	Theo. MH+ [Da]	DeltaM [ppm]	Deltam/z [Da]	Activation Type	MS Order	Isolation Interference [%]	Ion Inject Time [ms]	RT [min]	First Scan	Spectrum File	File ID	Ions Score	# Protein Groups	Identity Strict	Identity Relaxed	Expectation Value
		FALSE	High	Mascot (A7)	Unambiguous	IGLDDLR		1	cgd3_1540-RA-p1	cgd3_1540-RA-p1	0	2	0.6111	0	1	1	401.227	801.447	801.446	0.49	0.0002	HCD (High Energy Collision Dissociation)	MS2	15.7338	100	41.8998	10895	PelletP4_banda6.raw	F16	54	1	29	22	3.84542e-05
	FALSE	High	LGDVSYEK		1	1	1	cgd3_1540-RA-p1	0	910.452	Not Found	Not Found	Not Found	Not Found	Not Found	Not Found	Not Found	High	Not Found	High	38
	FALSE	High	ALSSTYIYTK		1	1	1	cgd3_1540-RA-p1	0	1146.6	Not Found	Not Found	Not Found	Not Found	Not Found	High	Not Found	Not Found	Not Found	High	36
	FALSE	High	YEVYIEGNK		1	1	1	cgd3_1540-RA-p1	0	1114.54	Not Found	Not Found	Not Found	Not Found	Not Found	High	Not Found	Not Found	Not Found	High	32
FALSE	Master Protein	cgd4_740-RA-p1	transcript=cgd4_740-RA | gene=cgd4_740 | organism=Cryptosporidium_parvum_Iowa_II | gene_product=Thioredoxin_peroxidase-like_protein | transcript_product=Thioredoxin_peroxidase-like_protein | location=CM000432:199597-200187(-) | protein_length=196 | sequence_SO=chromosome | SO=protein_coding | is_pseudo=false	32	6	8	6	196	21.8	5.94	201	6	Not Found	Not Found	Not Found	Not Found	Not Found	Not Found	Not Found	High	Not Found	1
	Checked	Confidence	Sequence	Modifications	# Protein Groups	# Proteins	# PSMs	Master Protein Accessions	# Missed Cleavages	Theo. MH+ [Da]	Found in Sample: [S10] F10: Sample	Found in Sample: [S11] F11: Sample	Found in Sample: [S12] F12: Sample	Found in Sample: [S13] F13: Sample	Found in Sample: [S14] F14: Sample	Found in Sample: [S15] F15: Sample	Found in Sample: [S16] F16: Sample	Found in Sample: [S17] F17: Sample	Found in Sample: [S18] F18: Sample	Confidence (by Search Engine): Mascot	Ions Score (by Search Engine): Mascot
	FALSE	High	SEVIYDLPLGR		1	1	1	cgd4_740-RA-p1	0	1261.68	Not Found	Not Found	Not Found	Not Found	Not Found	Not Found	Not Found	High	Not Found	High	62
		Checked	Confidence	Identifying Node	PSM Ambiguity	Annotated Sequence	Modifications	# Proteins	Master Protein Accessions	Protein Accessions	# Missed Cleavages	Charge	DeltaScore	DeltaCn	Rank	Search Engine Rank	m/z [Da]	MH+ [Da]	Theo. MH+ [Da]	DeltaM [ppm]	Deltam/z [Da]	Activation Type	MS Order	Isolation Interference [%]	Ion Inject Time [ms]	RT [min]	First Scan	Spectrum File	File ID	Ions Score	# Protein Groups	Identity Strict	Identity Relaxed	Expectation Value
		FALSE	High	Mascot (A7)	Unambiguous	SEVIYDLPLGR		1	cgd4_740-RA-p1	cgd4_740-RA-p1	0	2	0.9839	0	1	1	631.342	1261.68	1261.68	-1.74	-0.00109	HCD (High Energy Collision Dissociation)	MS2	6.37901	100	47.133	12907	PelletP4_banda7.raw	F17	62	1	30	23	6.11517e-06
	FALSE	High	LAPNFTAEAVMADGSFKK		1	1	1	cgd4_740-RA-p1	1	1896.95	Not Found	Not Found	Not Found	Not Found	Not Found	Not Found	Not Found	High	Not Found	High	53
		Checked	Confidence	Identifying Node	PSM Ambiguity	Annotated Sequence	Modifications	# Proteins	Master Protein Accessions	Protein Accessions	# Missed Cleavages	Charge	DeltaScore	DeltaCn	Rank	Search Engine Rank	m/z [Da]	MH+ [Da]	Theo. MH+ [Da]	DeltaM [ppm]	Deltam/z [Da]	Activation Type	MS Order	Isolation Interference [%]	Ion Inject Time [ms]	RT [min]	First Scan	Spectrum File	File ID	Ions Score	# Protein Groups	Identity Strict	Identity Relaxed	Expectation Value
		FALSE	High	Mascot (A7)	Unambiguous	LAPNFTAEAVMADGSFKK		1	cgd4_740-RA-p1	cgd4_740-RA-p1	1	3	0.8302	0	1	1	632.988	1896.95	1896.95	-1.56	-0.00099	HCD (High Energy Collision Dissociation)	MS2	40.1187	100	45.2171	12104	PelletP4_banda7.raw	F17	53	1	31	24	7.70148e-05
	FALSE	High	GLFIIDKEGVVR		1	1	2	cgd4_740-RA-p1	1	1345.78	Not Found	Not Found	Not Found	Not Found	Not Found	Not Found	Not Found	High	Not Found	High	48
	FALSE	High	GMSATHEGVSSYLK		1	1	1	cgd4_740-RA-p1	0	1466.69	Not Found	Not Found	Not Found	Not Found	Not Found	Not Found	Not Found	High	Not Found	High	39
	FALSE	High	SVEETLR		1	1	1	cgd4_740-RA-p1	0	833.436	Not Found	Not Found	Not Found	Not Found	Not Found	Not Found	Not Found	High	Not Found	High	34
	FALSE	High	GLFIIDK		1	1	1	cgd4_740-RA-p1	0	805.482	Not Found	Not Found	Not Found	Not Found	Not Found	Not Found	Not Found	High	Not Found	High	33
	FALSE	High	GMSATHEGVSSYLK	1xOxidation [M2]	1	1	1	cgd4_740-RA-p1	0	1482.69	Not Found	Not Found	Not Found	Not Found	Not Found	Not Found	Not Found	High	Not Found	High	31
FALSE	Master Protein	cgd7_4450-RA-p1	transcript=cgd7_4450-RA | gene=cgd7_4450 | organism=Cryptosporidium_parvum_Iowa_II | gene_product=Elongation_factor_EF1-gamma_(Glutathione_S-transferase_family) | transcript_product=Elongation_factor_EF1-gamma_(Glutathione_S-transferase_family) | location=CM000435:1003446-1004594(-) | protein_length=382 | sequence_SO=chromosome | SO=protein_coding | is_pseudo=false	13	5	5	5	382	43.1	6.87	148	5	Not Found	Not Found	Not Found	Not Found	Not Found	High	Not Found	Not Found	Not Found	1
	Checked	Confidence	Sequence	Modifications	# Protein Groups	# Proteins	# PSMs	Master Protein Accessions	# Missed Cleavages	Theo. MH+ [Da]	Found in Sample: [S10] F10: Sample	Found in Sample: [S11] F11: Sample	Found in Sample: [S12] F12: Sample	Found in Sample: [S13] F13: Sample	Found in Sample: [S14] F14: Sample	Found in Sample: [S15] F15: Sample	Found in Sample: [S16] F16: Sample	Found in Sample: [S17] F17: Sample	Found in Sample: [S18] F18: Sample	Confidence (by Search Engine): Mascot	Ions Score (by Search Engine): Mascot
	FALSE	High	YIDTILAQPSIK		1	1	1	cgd7_4450-RA-p1	0	1361.77	Not Found	Not Found	Not Found	Not Found	Not Found	High	Not Found	Not Found	Not Found	High	59
		Checked	Confidence	Identifying Node	PSM Ambiguity	Annotated Sequence	Modifications	# Proteins	Master Protein Accessions	Protein Accessions	# Missed Cleavages	Charge	DeltaScore	DeltaCn	Rank	Search Engine Rank	m/z [Da]	MH+ [Da]	Theo. MH+ [Da]	DeltaM [ppm]	Deltam/z [Da]	Activation Type	MS Order	Isolation Interference [%]	Ion Inject Time [ms]	RT [min]	First Scan	Spectrum File	File ID	Ions Score	# Protein Groups	Identity Strict	Identity Relaxed	Expectation Value
		FALSE	High	Mascot (A7)	Unambiguous	YIDTILAQPSIK		1	cgd7_4450-RA-p1	cgd7_4450-RA-p1	0	2	0.8983	0	1	1	681.388	1361.77	1361.77	1.53	0.00104	HCD (High Energy Collision Dissociation)	MS2	7.65698	100	44.8811	12239	PelletP4_banda5.raw	F15	59	1	28	21	9.42229e-06
	FALSE	High	SCVNLQR	1xCarbamidomethyl [C2]	1	1	1	cgd7_4450-RA-p1	0	876.436	Not Found	Not Found	Not Found	Not Found	Not Found	High	Not Found	Not Found	Not Found	High	53
		Checked	Confidence	Identifying Node	PSM Ambiguity	Annotated Sequence	Modifications	# Proteins	Master Protein Accessions	Protein Accessions	# Missed Cleavages	Charge	DeltaScore	DeltaCn	Rank	Search Engine Rank	m/z [Da]	MH+ [Da]	Theo. MH+ [Da]	DeltaM [ppm]	Deltam/z [Da]	Activation Type	MS Order	Isolation Interference [%]	Ion Inject Time [ms]	RT [min]	First Scan	Spectrum File	File ID	Ions Score	# Protein Groups	Identity Strict	Identity Relaxed	Expectation Value
		FALSE	High	Mascot (A7)	Unambiguous	ScVNLQR	C2(Carbamidomethyl)	1	cgd7_4450-RA-p1	cgd7_4450-RA-p1	0	2	0.9057	0	1	1	438.722	876.436	876.436	0.68	0.0003	HCD (High Energy Collision Dissociation)	MS2	24.8145	100	30.986	6271	PelletP4_banda5.raw	F15	53	1	31	24	7.26467e-05
	FALSE	High	YNKLPDELDVAFR		1	1	1	cgd7_4450-RA-p1	1	1579.81	Not Found	Not Found	Not Found	Not Found	Not Found	High	Not Found	Not Found	Not Found	High	39
	FALSE	High	GSPYTNLYGR		1	1	1	cgd7_4450-RA-p1	0	1127.55	Not Found	Not Found	Not Found	Not Found	Not Found	High	Not Found	Not Found	Not Found	High	39
	FALSE	High	IFESFNK		1	1	1	cgd7_4450-RA-p1	0	884.451	Not Found	Not Found	Not Found	Not Found	Not Found	High	Not Found	Not Found	Not Found	High	34
FALSE	Master Protein	cgd4_1940-RA-p1	transcript=cgd4_1940-RA | gene=cgd4_1940 | organism=Cryptosporidium_parvum_Iowa_II | gene_product=Nucleoside_diphosphate_kinase | transcript_product=Nucleoside_diphosphate_kinase | location=CM000432:479468-479920(+) | protein_length=150 | sequence_SO=chromosome | SO=protein_coding | is_pseudo=false	33	5	9	5	150	16.8	7.39	281	5	Not Found	Not Found	Not Found	Not Found	Not Found	Not Found	Not Found	High	High	1
	Checked	Confidence	Sequence	Modifications	# Protein Groups	# Proteins	# PSMs	Master Protein Accessions	# Missed Cleavages	Theo. MH+ [Da]	Found in Sample: [S10] F10: Sample	Found in Sample: [S11] F11: Sample	Found in Sample: [S12] F12: Sample	Found in Sample: [S13] F13: Sample	Found in Sample: [S14] F14: Sample	Found in Sample: [S15] F15: Sample	Found in Sample: [S16] F16: Sample	Found in Sample: [S17] F17: Sample	Found in Sample: [S18] F18: Sample	Confidence (by Search Engine): Mascot	Ions Score (by Search Engine): Mascot
	FALSE	High	NLIHGSDSAESAKR		1	1	2	cgd4_1940-RA-p1	1	1484.75	Not Found	Not Found	Not Found	Not Found	Not Found	Not Found	Not Found	High	High	High	56
		Checked	Confidence	Identifying Node	PSM Ambiguity	Annotated Sequence	Modifications	# Proteins	Master Protein Accessions	Protein Accessions	# Missed Cleavages	Charge	DeltaScore	DeltaCn	Rank	Search Engine Rank	m/z [Da]	MH+ [Da]	Theo. MH+ [Da]	DeltaM [ppm]	Deltam/z [Da]	Activation Type	MS Order	Isolation Interference [%]	Ion Inject Time [ms]	RT [min]	First Scan	Spectrum File	File ID	Ions Score	# Protein Groups	Identity Strict	Identity Relaxed	Expectation Value
		FALSE	High	Mascot (A7)	Unambiguous	NLIHGSDSAESAKR		1	cgd4_1940-RA-p1	cgd4_1940-RA-p1	1	3	1	0	1	1	495.587	1484.75	1484.75	0.89	0.00044	HCD (High Energy Collision Dissociation)	MS2	30.9887	100	29.2623	5467	PelletP4_banda7.raw	F17	56	1	30	23	2.64454e-05
		FALSE	High	Mascot (A7)	Unambiguous	NLIHGSDSAESAKR		1	cgd4_1940-RA-p1	cgd4_1940-RA-p1	1	3	1	0	1	1	495.588	1484.75	1484.75	1.96	0.00097	HCD (High Energy Collision Dissociation)	MS2	24.7913	100	29.3583	5177	PelletP4_banda8.raw	F18	54	1	30	23	4.57534e-05
	FALSE	High	QVVGEIISR	1xGln->pyro-Glu [N-Term]	1	1	2	cgd4_1940-RA-p1	0	983.552	Not Found	Not Found	Not Found	Not Found	Not Found	Not Found	Not Found	High	High	High	47
	FALSE	High	QVVGEIISR		1	1	2	cgd4_1940-RA-p1	0	1000.58	Not Found	Not Found	Not Found	Not Found	Not Found	Not Found	Not Found	High	High	High	46
	FALSE	High	ADFCQQAGR	1xCarbamidomethyl [C4]	1	1	1	cgd4_1940-RA-p1	0	1052.46	Not Found	Not Found	Not Found	Not Found	Not Found	Not Found	Not Found	High	Not Found	High	45
	FALSE	High	MMGSTRPGEAAPGTIR	2xOxidation [M1; M2]	1	1	1	cgd4_1940-RA-p1	0	1663.79	Not Found	Not Found	Not Found	Not Found	Not Found	Not Found	Not Found	Not Found	High	High	44
	FALSE	High	KMMGSTRPGEAAPGTIR	2xOxidation [M2; M3]	1	1	1	cgd4_1940-RA-p1	1	1791.88	Not Found	Not Found	Not Found	Not Found	Not Found	Not Found	Not Found	High	Not Found	High	39
FALSE	Master Protein	cgd5_1960-RA-p1	transcript=cgd5_1960-RA | gene=cgd5_1960 | organism=Cryptosporidium_parvum_Iowa_II | gene_product=Enolase | transcript_product=Enolase | location=CM000433:414502-415842(-) | protein_length=446 | sequence_SO=chromosome | SO=protein_coding | is_pseudo=false	9	4	5	4	446	48.4	5.49	160	4	Not Found	Not Found	Not Found	Not Found	High	High	Not Found	Not Found	Not Found	1
	Checked	Confidence	Sequence	Modifications	# Protein Groups	# Proteins	# PSMs	Master Protein Accessions	# Missed Cleavages	Theo. MH+ [Da]	Found in Sample: [S10] F10: Sample	Found in Sample: [S11] F11: Sample	Found in Sample: [S12] F12: Sample	Found in Sample: [S13] F13: Sample	Found in Sample: [S14] F14: Sample	Found in Sample: [S15] F15: Sample	Found in Sample: [S16] F16: Sample	Found in Sample: [S17] F17: Sample	Found in Sample: [S18] F18: Sample	Confidence (by Search Engine): Mascot	Ions Score (by Search Engine): Mascot
	FALSE	High	ACCPSGASTGIYEAK	2xCarbamidomethyl [C2; C3]	1	1	1	cgd5_1960-RA-p1	0	1571.68	Not Found	Not Found	Not Found	Not Found	High	Not Found	Not Found	Not Found	Not Found	High	61
		Checked	Confidence	Identifying Node	PSM Ambiguity	Annotated Sequence	Modifications	# Proteins	Master Protein Accessions	Protein Accessions	# Missed Cleavages	Charge	DeltaScore	DeltaCn	Rank	Search Engine Rank	m/z [Da]	MH+ [Da]	Theo. MH+ [Da]	DeltaM [ppm]	Deltam/z [Da]	Activation Type	MS Order	Isolation Interference [%]	Ion Inject Time [ms]	RT [min]	First Scan	Spectrum File	File ID	Ions Score	# Protein Groups	Identity Strict	Identity Relaxed	Expectation Value
		FALSE	High	Mascot (A7)	Unambiguous	AccPSGASTGIYEAK	C2(Carbamidomethyl); C3(Carbamidomethyl)	1	cgd5_1960-RA-p1	cgd5_1960-RA-p1	0	2	1	0	1	1	786.346	1571.68	1571.68	1.2	0.00094	HCD (High Energy Collision Dissociation)	MS2	0	100	34.9668	7995	PelletP4_banda4.raw	F14	61	1	27	20	4.00689e-06
	FALSE	High	YNQLMR		1	1	1	cgd5_1960-RA-p1	0	824.408	Not Found	Not Found	Not Found	Not Found	High	Not Found	Not Found	Not Found	Not Found	High	53
		Checked	Confidence	Identifying Node	PSM Ambiguity	Annotated Sequence	Modifications	# Proteins	Master Protein Accessions	Protein Accessions	# Missed Cleavages	Charge	DeltaScore	DeltaCn	Rank	Search Engine Rank	m/z [Da]	MH+ [Da]	Theo. MH+ [Da]	DeltaM [ppm]	Deltam/z [Da]	Activation Type	MS Order	Isolation Interference [%]	Ion Inject Time [ms]	RT [min]	First Scan	Spectrum File	File ID	Ions Score	# Protein Groups	Identity Strict	Identity Relaxed	Expectation Value
		FALSE	High	Mascot (A7)	Unambiguous	YNQLMR		1	cgd5_1960-RA-p1	cgd5_1960-RA-p1	0	2	0.3396	0	1	1	412.709	824.41	824.408	2.12	0.00087	HCD (High Energy Collision Dissociation)	MS2	54.3338	100	32.7009	6981	PelletP4_banda4.raw	F14	53	1	27	20	2.78073e-05
	FALSE	High	IIAPALIGK		1	1	2	cgd5_1960-RA-p1	0	895.598	Not Found	Not Found	Not Found	Not Found	High	High	Not Found	Not Found	Not Found	High	43
	FALSE	High	YGAEVYHTLK		1	1	1	cgd5_1960-RA-p1	0	1180.6	Not Found	Not Found	Not Found	Not Found	High	Not Found	Not Found	Not Found	Not Found	High	35
FALSE	Master Protein	cgd7_3120-RA-p1	transcript=cgd7_3120-RA | gene=cgd7_3120 | organism=Cryptosporidium_parvum_Iowa_II | gene_product=Thiamine_pyrophosphate_enzyme | transcript_product=Thiamine_pyrophosphate_enzyme | location=CM000435:731533-733263(-) | protein_length=576 | sequence_SO=chromosome | SO=protein_coding | is_pseudo=false	7	4	4	4	576	64.4	6.68	103	4	Not Found	Not Found	Not Found	Not Found	High	High	Not Found	High	Not Found	1
	Checked	Confidence	Sequence	Modifications	# Protein Groups	# Proteins	# PSMs	Master Protein Accessions	# Missed Cleavages	Theo. MH+ [Da]	Found in Sample: [S10] F10: Sample	Found in Sample: [S11] F11: Sample	Found in Sample: [S12] F12: Sample	Found in Sample: [S13] F13: Sample	Found in Sample: [S14] F14: Sample	Found in Sample: [S15] F15: Sample	Found in Sample: [S16] F16: Sample	Found in Sample: [S17] F17: Sample	Found in Sample: [S18] F18: Sample	Confidence (by Search Engine): Mascot	Ions Score (by Search Engine): Mascot
	FALSE	High	EVYVEDIIQR		1	1	1	cgd7_3120-RA-p1	0	1263.66	Not Found	Not Found	Not Found	Not Found	Not Found	High	Not Found	Not Found	Not Found	High	48
	FALSE	High	MFEQVTASAVK		1	1	1	cgd7_3120-RA-p1	0	1210.61	Not Found	Not Found	Not Found	Not Found	Not Found	Not Found	Not Found	High	Not Found	High	43
	FALSE	High	NGTLLHHTLFDYSK	1xDeamidated [N1]	1	1	1	cgd7_3120-RA-p1	0	1646.82	Not Found	Not Found	Not Found	Not Found	High	Not Found	Not Found	Not Found	Not Found	High	32
	FALSE	High	MINLYK		1	1	1	cgd7_3120-RA-p1	0	781.428	Not Found	Not Found	Not Found	Not Found	High	Not Found	Not Found	Not Found	Not Found	High	30
FALSE	Master Protein	cgd5_440-RA-p1	transcript=cgd5_440-RA | gene=cgd5_440 | organism=Cryptosporidium_parvum_Iowa_II | gene_product=Adenylate_cyclase-associated_CAP | transcript_product=Adenylate_cyclase-associated_CAP | location=CM000433:115516-116034(-) | protein_length=172 | sequence_SO=chromosome | SO=protein_coding | is_pseudo=false	26	4	6	4	172	19	5.39	132	4	Not Found	Not Found	Not Found	Not Found	Not Found	Not Found	Not Found	High	Not Found	1
	Checked	Confidence	Sequence	Modifications	# Protein Groups	# Proteins	# PSMs	Master Protein Accessions	# Missed Cleavages	Theo. MH+ [Da]	Found in Sample: [S10] F10: Sample	Found in Sample: [S11] F11: Sample	Found in Sample: [S12] F12: Sample	Found in Sample: [S13] F13: Sample	Found in Sample: [S14] F14: Sample	Found in Sample: [S15] F15: Sample	Found in Sample: [S16] F16: Sample	Found in Sample: [S17] F17: Sample	Found in Sample: [S18] F18: Sample	Confidence (by Search Engine): Mascot	Ions Score (by Search Engine): Mascot
	FALSE	High	LQMTGIVPTISLDK	1xOxidation [M3]	1	1	1	cgd5_440-RA-p1	0	1531.84	Not Found	Not Found	Not Found	Not Found	Not Found	Not Found	Not Found	High	Not Found	High	47
	FALSE	High	GKLESMVSPLYG		1	1	1	cgd5_440-RA-p1	1	1280.66	Not Found	Not Found	Not Found	Not Found	Not Found	Not Found	Not Found	High	Not Found	High	40
	FALSE	High	GKLESMVSPLYG	1xOxidation [M6]	1	1	1	cgd5_440-RA-p1	1	1296.65	Not Found	Not Found	Not Found	Not Found	Not Found	Not Found	Not Found	High	Not Found	High	37
	FALSE	High	VNIYTSK		1	1	1	cgd5_440-RA-p1	0	824.451	Not Found	Not Found	Not Found	Not Found	Not Found	Not Found	Not Found	High	Not Found	High	34
	FALSE	High	ELAIPEQFVTK		1	1	1	cgd5_440-RA-p1	0	1274.7	Not Found	Not Found	Not Found	Not Found	Not Found	Not Found	Not Found	High	Not Found	High	32
	FALSE	High	ELAIPEQFVTK	1xDehydrated [N-Term]	1	1	1	cgd5_440-RA-p1	0	1256.69	Not Found	Not Found	Not Found	Not Found	Not Found	Not Found	Not Found	High	Not Found	High	31
FALSE	Master Protein	cgd5_2800-RA-p1	transcript=cgd5_2800-RA | gene=cgd5_2800 | organism=Cryptosporidium_parvum_Iowa_II | gene_product=Actin_depolymerizing_factor | transcript_product=Actin_depolymerizing_factor | location=CM000433:618234-618638(-) | protein_length=134 | sequence_SO=chromosome | SO=protein_coding | is_pseudo=false	23	3	3	3	134	15.5	6.79	73	3	Not Found	Not Found	Not Found	Not Found	Not Found	Not Found	Not Found	Not Found	High	1
	Checked	Confidence	Sequence	Modifications	# Protein Groups	# Proteins	# PSMs	Master Protein Accessions	# Missed Cleavages	Theo. MH+ [Da]	Found in Sample: [S10] F10: Sample	Found in Sample: [S11] F11: Sample	Found in Sample: [S12] F12: Sample	Found in Sample: [S13] F13: Sample	Found in Sample: [S14] F14: Sample	Found in Sample: [S15] F15: Sample	Found in Sample: [S16] F16: Sample	Found in Sample: [S17] F17: Sample	Found in Sample: [S18] F18: Sample	Confidence (by Search Engine): Mascot	Ions Score (by Search Engine): Mascot
	FALSE	High	LLQASER		1	1	1	cgd5_2800-RA-p1	0	816.457	Not Found	Not Found	Not Found	Not Found	Not Found	Not Found	Not Found	Not Found	High	High	41
	FALSE	High	TSGPEETYEDFLK		1	1	1	cgd5_2800-RA-p1	0	1515.68	Not Found	Not Found	Not Found	Not Found	Not Found	Not Found	Not Found	Not Found	High	High	36
	FALSE	High	IHQDCIDAFQK	1xCarbamidomethyl [C5]	1	1	1	cgd5_2800-RA-p1	0	1374.65	Not Found	Not Found	Not Found	Not Found	Not Found	Not Found	Not Found	Not Found	High	High	31
FALSE	Master Protein	cgd7_4310-RA-p1	transcript=cgd7_4310-RA | gene=cgd7_4310 | organism=Cryptosporidium_parvum_Iowa_II | gene_product=Cysteine-rich_secretory_protein,_allergen_V5/Tpx-1-related | transcript_product=Cysteine-rich_secretory_protein,_allergen_V5/Tpx-1-related | location=CM000435:965402-970399(+) | protein_length=1665 | sequence_SO=chromosome | SO=protein_coding | is_pseudo=false	2	3	3	3	1665	184.8	5.31	113	3	Not Found	Not Found	High	Not Found	High	High	Not Found	Not Found	Not Found	1
	Checked	Confidence	Sequence	Modifications	# Protein Groups	# Proteins	# PSMs	Master Protein Accessions	# Missed Cleavages	Theo. MH+ [Da]	Found in Sample: [S10] F10: Sample	Found in Sample: [S11] F11: Sample	Found in Sample: [S12] F12: Sample	Found in Sample: [S13] F13: Sample	Found in Sample: [S14] F14: Sample	Found in Sample: [S15] F15: Sample	Found in Sample: [S16] F16: Sample	Found in Sample: [S17] F17: Sample	Found in Sample: [S18] F18: Sample	Confidence (by Search Engine): Mascot	Ions Score (by Search Engine): Mascot
	FALSE	High	AEATGVGCSIATNCK	2xCarbamidomethyl [C8; C14]	1	1	1	cgd7_4310-RA-p1	0	1538.69	Not Found	Not Found	Not Found	Not Found	Not Found	High	Not Found	Not Found	Not Found	High	88
		Checked	Confidence	Identifying Node	PSM Ambiguity	Annotated Sequence	Modifications	# Proteins	Master Protein Accessions	Protein Accessions	# Missed Cleavages	Charge	DeltaScore	DeltaCn	Rank	Search Engine Rank	m/z [Da]	MH+ [Da]	Theo. MH+ [Da]	DeltaM [ppm]	Deltam/z [Da]	Activation Type	MS Order	Isolation Interference [%]	Ion Inject Time [ms]	RT [min]	First Scan	Spectrum File	File ID	Ions Score	# Protein Groups	Identity Strict	Identity Relaxed	Expectation Value
		FALSE	High	Mascot (A7)	Unambiguous	AEATGVGcSIATNcK	C8(Carbamidomethyl); C14(Carbamidomethyl)	1	cgd7_4310-RA-p1	cgd7_4310-RA-p1	0	2	1	0	1	1	769.852	1538.7	1538.69	1.6	0.00123	HCD (High Energy Collision Dissociation)	MS2	0	100	34.2422	7687	PelletP4_banda5.raw	F15	88	1	29	22	1.25071e-08
	FALSE	High	AAILNCMNQIR	1xCarbamidomethyl [C6]	1	1	1	cgd7_4310-RA-p1	0	1303.66	Not Found	Not Found	Not Found	Not Found	High	Not Found	Not Found	Not Found	Not Found	High	35
	FALSE	High	HALSEGCPCSR	2xCarbamidomethyl [C7; C9]	1	1	1	cgd7_4310-RA-p1	0	1273.54	Not Found	Not Found	High	Not Found	Not Found	Not Found	Not Found	Not Found	Not Found	High	27
FALSE	Master Protein	cgd1_3690-RA-p1	transcript=cgd1_3690-RA | gene=cgd1_3690 | organism=Cryptosporidium_parvum_Iowa_II | gene_product=Aspartyl_(Acid)_protease | transcript_product=Aspartyl_(Acid)_protease | location=CM000429:824832-827210(-) | protein_length=792 | sequence_SO=chromosome | SO=protein_coding | is_pseudo=false	4	3	3	3	792	88.4	6.49	87	3	Not Found	Not Found	Not Found	Not Found	Not Found	Not Found	Not Found	High	Not Found	1
	Checked	Confidence	Sequence	Modifications	# Protein Groups	# Proteins	# PSMs	Master Protein Accessions	# Missed Cleavages	Theo. MH+ [Da]	Found in Sample: [S10] F10: Sample	Found in Sample: [S11] F11: Sample	Found in Sample: [S12] F12: Sample	Found in Sample: [S13] F13: Sample	Found in Sample: [S14] F14: Sample	Found in Sample: [S15] F15: Sample	Found in Sample: [S16] F16: Sample	Found in Sample: [S17] F17: Sample	Found in Sample: [S18] F18: Sample	Confidence (by Search Engine): Mascot	Ions Score (by Search Engine): Mascot
	FALSE	High	RTSTSEMSQLLK		1	1	1	cgd1_3690-RA-p1	1	1380.72	Not Found	Not Found	Not Found	Not Found	Not Found	Not Found	Not Found	High	Not Found	High	51
		Checked	Confidence	Identifying Node	PSM Ambiguity	Annotated Sequence	Modifications	# Proteins	Master Protein Accessions	Protein Accessions	# Missed Cleavages	Charge	DeltaScore	DeltaCn	Rank	Search Engine Rank	m/z [Da]	MH+ [Da]	Theo. MH+ [Da]	DeltaM [ppm]	Deltam/z [Da]	Activation Type	MS Order	Isolation Interference [%]	Ion Inject Time [ms]	RT [min]	First Scan	Spectrum File	File ID	Ions Score	# Protein Groups	Identity Strict	Identity Relaxed	Expectation Value
		FALSE	High	Mascot (A7)	Unambiguous	RTSTSEMSQLLK		1	cgd1_3690-RA-p1	cgd1_3690-RA-p1	1	2	0.7255	0	1	1	690.861	1380.71	1380.72	-0.45	-0.00031	HCD (High Energy Collision Dissociation)	MS2	0	100	36.8997	8585	PelletP4_banda7.raw	F17	51	1	30	23	9.13477e-05
	FALSE	High	NTYCLGFDSDK	1xCarbamidomethyl [C4]	1	1	1	cgd1_3690-RA-p1	0	1319.56	Not Found	Not Found	Not Found	Not Found	Not Found	Not Found	Not Found	High	Not Found	High	40
	FALSE	High	APLFQTWTK		1	1	1	cgd1_3690-RA-p1	0	1091.59	Not Found	Not Found	Not Found	Not Found	Not Found	Not Found	Not Found	High	Not Found	High	33
FALSE	Master Protein	cgd6_1630-RA-p1	transcript=cgd6_1630-RA | gene=cgd6_1630 | organism=Cryptosporidium_parvum_Iowa_II | gene_product=CS_domain_containing_protein | transcript_product=CS_domain_containing_protein | location=CM000434:381890-382438(+) | protein_length=182 | sequence_SO=chromosome | SO=protein_coding | is_pseudo=false	14	3	3	3	182	21.2	4.61	103	3	Not Found	Not Found	Not Found	Not Found	Not Found	Not Found	Not Found	High	Not Found	1
	Checked	Confidence	Sequence	Modifications	# Protein Groups	# Proteins	# PSMs	Master Protein Accessions	# Missed Cleavages	Theo. MH+ [Da]	Found in Sample: [S10] F10: Sample	Found in Sample: [S11] F11: Sample	Found in Sample: [S12] F12: Sample	Found in Sample: [S13] F13: Sample	Found in Sample: [S14] F14: Sample	Found in Sample: [S15] F15: Sample	Found in Sample: [S16] F16: Sample	Found in Sample: [S17] F17: Sample	Found in Sample: [S18] F18: Sample	Confidence (by Search Engine): Mascot	Ions Score (by Search Engine): Mascot
	FALSE	High	LDFLKPINK		1	1	1	cgd6_1630-RA-p1	0	1087.65	Not Found	Not Found	Not Found	Not Found	Not Found	Not Found	Not Found	High	Not Found	High	49
	FALSE	High	FHANVENNEYEFR		1	1	1	cgd6_1630-RA-p1	0	1668.74	Not Found	Not Found	Not Found	Not Found	Not Found	Not Found	Not Found	High	Not Found	High	48
	FALSE	High	LDFLKPINKEESR		1	1	1	cgd6_1630-RA-p1	1	1588.87	Not Found	Not Found	Not Found	Not Found	Not Found	Not Found	Not Found	High	Not Found	High	41
FALSE	Master Protein	cgd4_2600-RA-p1	transcript=cgd4_2600-RA | gene=cgd4_2600 | organism=Cryptosporidium_parvum_Iowa_II | gene_product=UDP-glucose_4-epimerase | transcript_product=UDP-glucose_4-epimerase | location=CM000432:600339-601376(-) | protein_length=345 | sequence_SO=chromosome | SO=protein_coding | is_pseudo=false	11	3	3	3	345	38.5	6.65	77	3	Not Found	Not Found	Not Found	Not Found	Not Found	High	Not Found	Not Found	Not Found	1
	Checked	Confidence	Sequence	Modifications	# Protein Groups	# Proteins	# PSMs	Master Protein Accessions	# Missed Cleavages	Theo. MH+ [Da]	Found in Sample: [S10] F10: Sample	Found in Sample: [S11] F11: Sample	Found in Sample: [S12] F12: Sample	Found in Sample: [S13] F13: Sample	Found in Sample: [S14] F14: Sample	Found in Sample: [S15] F15: Sample	Found in Sample: [S16] F16: Sample	Found in Sample: [S17] F17: Sample	Found in Sample: [S18] F18: Sample	Confidence (by Search Engine): Mascot	Ions Score (by Search Engine): Mascot
	FALSE	High	LLNLSNTDK		1	1	1	cgd4_2600-RA-p1	0	1017.56	Not Found	Not Found	Not Found	Not Found	Not Found	High	Not Found	Not Found	Not Found	High	47
	FALSE	High	RPGDLASVIADPSK		1	1	1	cgd4_2600-RA-p1	0	1425.77	Not Found	Not Found	Not Found	Not Found	Not Found	High	Not Found	Not Found	Not Found	High	38
	FALSE	High	DYIHVTDLANGHVK		1	1	1	cgd4_2600-RA-p1	0	1581.8	Not Found	Not Found	Not Found	Not Found	Not Found	High	Not Found	Not Found	Not Found	High	31
FALSE	Master Protein	cgd6_3790-RA-p1	transcript=cgd6_3790-RA | gene=cgd6_3790 | organism=Cryptosporidium_parvum_Iowa_II | gene_product=Glyceraldehyde-3-phosphate_dehydrogenase | transcript_product=Glyceraldehyde-3-phosphate_dehydrogenase | location=CM000434:886367-887386(+) | protein_length=339 | sequence_SO=chromosome | SO=protein_coding | is_pseudo=false	9	3	7	3	339	36.1	7.55	192	3	Not Found	High	Not Found	High	Not Found	High	Not Found	High	High	1
	Checked	Confidence	Sequence	Modifications	# Protein Groups	# Proteins	# PSMs	Master Protein Accessions	# Missed Cleavages	Theo. MH+ [Da]	Found in Sample: [S10] F10: Sample	Found in Sample: [S11] F11: Sample	Found in Sample: [S12] F12: Sample	Found in Sample: [S13] F13: Sample	Found in Sample: [S14] F14: Sample	Found in Sample: [S15] F15: Sample	Found in Sample: [S16] F16: Sample	Found in Sample: [S17] F17: Sample	Found in Sample: [S18] F18: Sample	Confidence (by Search Engine): Mascot	Ions Score (by Search Engine): Mascot
	FALSE	High	VPTPDVSVVDLTCK	1xCarbamidomethyl [C13]	1	1	3	cgd6_3790-RA-p1	0	1529.79	Not Found	Not Found	Not Found	Not Found	Not Found	High	Not Found	High	High	High	77
		Checked	Confidence	Identifying Node	PSM Ambiguity	Annotated Sequence	Modifications	# Proteins	Master Protein Accessions	Protein Accessions	# Missed Cleavages	Charge	DeltaScore	DeltaCn	Rank	Search Engine Rank	m/z [Da]	MH+ [Da]	Theo. MH+ [Da]	DeltaM [ppm]	Deltam/z [Da]	Activation Type	MS Order	Isolation Interference [%]	Ion Inject Time [ms]	RT [min]	First Scan	Spectrum File	File ID	Ions Score	# Protein Groups	Identity Strict	Identity Relaxed	Expectation Value
		FALSE	High	Mascot (A7)	Unambiguous	VPTPDVSVVDLTcK	C13(Carbamidomethyl)	1	cgd6_3790-RA-p1	cgd6_3790-RA-p1	0	2	1	0	1	1	765.399	1529.79	1529.79	1.47	0.00112	HCD (High Energy Collision Dissociation)	MS2	13.2301	100	45.5339	12237	PelletP4_banda7.raw	F17	77	1	30	23	2.33575e-07
		FALSE	High	Mascot (A7)	Unambiguous	VPTPDVSVVDLTcK	C13(Carbamidomethyl)	1	cgd6_3790-RA-p1	cgd6_3790-RA-p1	0	2	1	0	1	1	765.4	1529.79	1529.79	2.9	0.00222	HCD (High Energy Collision Dissociation)	MS2	6.13659	100	45.6077	12542	PelletP4_banda5.raw	F15	59	1	30	23	1.37027e-05
	FALSE	High	YSSIFDK		1	1	2	cgd6_3790-RA-p1	0	859.42	Not Found	Not Found	Not Found	High	Not Found	High	Not Found	Not Found	Not Found	High	35
	FALSE	High	VIPALNGK		1	1	1	cgd6_3790-RA-p1	0	811.504	Not Found	High	Not Found	Not Found	Not Found	Not Found	Not Found	Not Found	Not Found	High	31
	FALSE	High	VIPALNGK	1xDeamidated [N6]	1	1	1	cgd6_3790-RA-p1	0	812.488	Not Found	High	Not Found	Not Found	Not Found	Not Found	Not Found	Not Found	Not Found	High	26
FALSE	Master Protein	cgd5_2020-RA-p1	transcript=cgd5_2020-RA | gene=cgd5_2020 | organism=Cryptosporidium_parvum_Iowa_II | gene_product=Cysteine-rich_secretory_protein,_allergen_V5/Tpx-1-related | transcript_product=Cysteine-rich_secretory_protein,_allergen_V5/Tpx-1-related | location=CM000433:427901-429142(+) | protein_length=413 | sequence_SO=chromosome | SO=protein_coding | is_pseudo=false	5	2	2	2	413	46.2	7.66	80	2	Not Found	Not Found	Not Found	Not Found	Not Found	Not Found	High	Not Found	Not Found	1
	Checked	Confidence	Sequence	Modifications	# Protein Groups	# Proteins	# PSMs	Master Protein Accessions	# Missed Cleavages	Theo. MH+ [Da]	Found in Sample: [S10] F10: Sample	Found in Sample: [S11] F11: Sample	Found in Sample: [S12] F12: Sample	Found in Sample: [S13] F13: Sample	Found in Sample: [S14] F14: Sample	Found in Sample: [S15] F15: Sample	Found in Sample: [S16] F16: Sample	Found in Sample: [S17] F17: Sample	Found in Sample: [S18] F18: Sample	Confidence (by Search Engine): Mascot	Ions Score (by Search Engine): Mascot
	FALSE	High	AAASTVGCAVIVR	1xCarbamidomethyl [C8]	1	1	1	cgd5_2020-RA-p1	0	1274.69	Not Found	Not Found	Not Found	Not Found	Not Found	Not Found	High	Not Found	Not Found	High	54
		Checked	Confidence	Identifying Node	PSM Ambiguity	Annotated Sequence	Modifications	# Proteins	Master Protein Accessions	Protein Accessions	# Missed Cleavages	Charge	DeltaScore	DeltaCn	Rank	Search Engine Rank	m/z [Da]	MH+ [Da]	Theo. MH+ [Da]	DeltaM [ppm]	Deltam/z [Da]	Activation Type	MS Order	Isolation Interference [%]	Ion Inject Time [ms]	RT [min]	First Scan	Spectrum File	File ID	Ions Score	# Protein Groups	Identity Strict	Identity Relaxed	Expectation Value
		FALSE	High	Mascot (A7)	Unambiguous	AAASTVGcAVIVR	C8(Carbamidomethyl)	1	cgd5_2020-RA-p1	cgd5_2020-RA-p1	0	2	0.9815	0	1	1	637.846	1274.68	1274.69	-2.88	-0.00183	HCD (High Energy Collision Dissociation)	MS2	27.5435	100	37.0904	8804	PelletP4_banda6.raw	F16	54	1	30	23	4.79634e-05
	FALSE	High	ILNMHNELR		1	1	1	cgd5_2020-RA-p1	0	1139.6	Not Found	Not Found	Not Found	Not Found	Not Found	Not Found	High	Not Found	Not Found	High	42
FALSE	Master Protein	cgd6_2690-RA-p1	transcript=cgd6_2690-RA | gene=cgd6_2690 | organism=Cryptosporidium_parvum_Iowa_II | gene_product=FKBP-like_Peptidylprolyl_isomerase | transcript_product=FKBP-like_Peptidylprolyl_isomerase | location=CM000434:627932-628909(-) | protein_length=325 | sequence_SO=chromosome | SO=protein_coding | is_pseudo=false	7	2	2	2	325	36.8	5.17	39	2	Not Found	Not Found	Not Found	Not Found	Not Found	High	Not Found	Not Found	Not Found	1
	Checked	Confidence	Sequence	Modifications	# Protein Groups	# Proteins	# PSMs	Master Protein Accessions	# Missed Cleavages	Theo. MH+ [Da]	Found in Sample: [S10] F10: Sample	Found in Sample: [S11] F11: Sample	Found in Sample: [S12] F12: Sample	Found in Sample: [S13] F13: Sample	Found in Sample: [S14] F14: Sample	Found in Sample: [S15] F15: Sample	Found in Sample: [S16] F16: Sample	Found in Sample: [S17] F17: Sample	Found in Sample: [S18] F18: Sample	Confidence (by Search Engine): Mascot	Ions Score (by Search Engine): Mascot
	FALSE	High	KLSIYK		1	1	1	cgd6_2690-RA-p1	1	751.471	Not Found	Not Found	Not Found	Not Found	Not Found	High	Not Found	Not Found	Not Found	High	27
	FALSE	High	KGVITTSSGLQYIVVK		1	1	1	cgd6_2690-RA-p1	1	1692.99	Not Found	Not Found	Not Found	Not Found	Not Found	High	Not Found	Not Found	Not Found	High	26
FALSE	Master Protein	cgd7_220-RA-p1	transcript=cgd7_220-RA | gene=cgd7_220 | organism=Cryptosporidium_parvum_Iowa_II | gene_product=GTP-binding_nuclear_protein | transcript_product=GTP-binding_nuclear_protein | location=CM000435:53704-54342(-) | protein_length=212 | sequence_SO=chromosome | SO=protein_coding | is_pseudo=false	10	2	2	2	212	24.1	7.97	73	2	Not Found	Not Found	Not Found	Not Found	Not Found	Not Found	Not Found	High	Not Found	1
	Checked	Confidence	Sequence	Modifications	# Protein Groups	# Proteins	# PSMs	Master Protein Accessions	# Missed Cleavages	Theo. MH+ [Da]	Found in Sample: [S10] F10: Sample	Found in Sample: [S11] F11: Sample	Found in Sample: [S12] F12: Sample	Found in Sample: [S13] F13: Sample	Found in Sample: [S14] F14: Sample	Found in Sample: [S15] F15: Sample	Found in Sample: [S16] F16: Sample	Found in Sample: [S17] F17: Sample	Found in Sample: [S18] F18: Sample	Confidence (by Search Engine): Mascot	Ions Score (by Search Engine): Mascot
	FALSE	High	LALVGDGGVGK		1	1	1	cgd7_220-RA-p1	0	985.568	Not Found	Not Found	Not Found	Not Found	Not Found	Not Found	Not Found	High	Not Found	High	50
		Checked	Confidence	Identifying Node	PSM Ambiguity	Annotated Sequence	Modifications	# Proteins	Master Protein Accessions	Protein Accessions	# Missed Cleavages	Charge	DeltaScore	DeltaCn	Rank	Search Engine Rank	m/z [Da]	MH+ [Da]	Theo. MH+ [Da]	DeltaM [ppm]	Deltam/z [Da]	Activation Type	MS Order	Isolation Interference [%]	Ion Inject Time [ms]	RT [min]	First Scan	Spectrum File	File ID	Ions Score	# Protein Groups	Identity Strict	Identity Relaxed	Expectation Value
		FALSE	High	Mascot (A7)	Unambiguous	LALVGDGGVGK		1	cgd7_220-RA-p1	cgd7_220-RA-p1	0	2	0.82	0	1	1	493.288	985.569	985.568	0.91	0.00045	HCD (High Energy Collision Dissociation)	MS2	23.0195	100	38.2973	9184	PelletP4_banda7.raw	F17	50	1	27	20	4.60052e-05
	FALSE	High	NLQYYDISAR		1	1	1	cgd7_220-RA-p1	0	1242.61	Not Found	Not Found	Not Found	Not Found	Not Found	Not Found	Not Found	High	Not Found	High	43
FALSE	Master Protein	cgd2_860-RA-p1	transcript=cgd2_860-RA | gene=cgd2_860 | organism=Cryptosporidium_parvum_Iowa_II | gene_product=_Proteasome_subunit_beta_type | transcript_product=_Proteasome_subunit_beta_type | location=CM000430:193965-194597(-) | protein_length=210 | sequence_SO=chromosome | SO=protein_coding | is_pseudo=false	10	2	2	2	210	22.9	5.47	99	2	Not Found	Not Found	Not Found	Not Found	Not Found	Not Found	Not Found	High	Not Found	1
	Checked	Confidence	Sequence	Modifications	# Protein Groups	# Proteins	# PSMs	Master Protein Accessions	# Missed Cleavages	Theo. MH+ [Da]	Found in Sample: [S10] F10: Sample	Found in Sample: [S11] F11: Sample	Found in Sample: [S12] F12: Sample	Found in Sample: [S13] F13: Sample	Found in Sample: [S14] F14: Sample	Found in Sample: [S15] F15: Sample	Found in Sample: [S16] F16: Sample	Found in Sample: [S17] F17: Sample	Found in Sample: [S18] F18: Sample	Confidence (by Search Engine): Mascot	Ions Score (by Search Engine): Mascot
	FALSE	High	TSTGPIIAFR		1	1	1	cgd2_860-RA-p1	0	1062.59	Not Found	Not Found	Not Found	Not Found	Not Found	Not Found	Not Found	High	Not Found	High	66
		Checked	Confidence	Identifying Node	PSM Ambiguity	Annotated Sequence	Modifications	# Proteins	Master Protein Accessions	Protein Accessions	# Missed Cleavages	Charge	DeltaScore	DeltaCn	Rank	Search Engine Rank	m/z [Da]	MH+ [Da]	Theo. MH+ [Da]	DeltaM [ppm]	Deltam/z [Da]	Activation Type	MS Order	Isolation Interference [%]	Ion Inject Time [ms]	RT [min]	First Scan	Spectrum File	File ID	Ions Score	# Protein Groups	Identity Strict	Identity Relaxed	Expectation Value
		FALSE	High	Mascot (A7)	Unambiguous	TSTGPIIAFR		1	cgd2_860-RA-p1	cgd2_860-RA-p1	0	2	0.8939	0	1	1	531.802	1062.6	1062.59	1.88	0.001	HCD (High Energy Collision Dissociation)	MS2	33.5415	100	41.642	10606	PelletP4_banda7.raw	F17	66	1	29	22	2.20032e-06
	FALSE	High	SGSAADTQIISR		1	1	1	cgd2_860-RA-p1	0	1205.61	Not Found	Not Found	Not Found	Not Found	Not Found	Not Found	Not Found	High	Not Found	High	53
		Checked	Confidence	Identifying Node	PSM Ambiguity	Annotated Sequence	Modifications	# Proteins	Master Protein Accessions	Protein Accessions	# Missed Cleavages	Charge	DeltaScore	DeltaCn	Rank	Search Engine Rank	m/z [Da]	MH+ [Da]	Theo. MH+ [Da]	DeltaM [ppm]	Deltam/z [Da]	Activation Type	MS Order	Isolation Interference [%]	Ion Inject Time [ms]	RT [min]	First Scan	Spectrum File	File ID	Ions Score	# Protein Groups	Identity Strict	Identity Relaxed	Expectation Value
		FALSE	High	Mascot (A7)	Unambiguous	SGSAADTQIISR		1	cgd2_860-RA-p1	cgd2_860-RA-p1	0	2	1	0	1	1	603.308	1205.61	1205.61	-2.88	-0.00174	HCD (High Energy Collision Dissociation)	MS2	40.3614	100	33.9986	7363	PelletP4_banda7.raw	F17	53	1	31	24	6.98077e-05
FALSE	Master Protein	cgd3_3770-RA-p1	transcript=cgd3_3770-RA | gene=cgd3_3770 | organism=Cryptosporidium_parvum_Iowa_II | gene_product=_Hsp90 | transcript_product=_Hsp90 | location=CM000431:940126-942225(+) | protein_length=699 | sequence_SO=chromosome | SO=protein_coding | is_pseudo=false	3	2	2	2	699	80.8	4.94	129	2	Not Found	Not Found	High	Not Found	Not Found	Not Found	Not Found	Not Found	Not Found	1
	Checked	Confidence	Sequence	Modifications	# Protein Groups	# Proteins	# PSMs	Master Protein Accessions	# Missed Cleavages	Theo. MH+ [Da]	Found in Sample: [S10] F10: Sample	Found in Sample: [S11] F11: Sample	Found in Sample: [S12] F12: Sample	Found in Sample: [S13] F13: Sample	Found in Sample: [S14] F14: Sample	Found in Sample: [S15] F15: Sample	Found in Sample: [S16] F16: Sample	Found in Sample: [S17] F17: Sample	Found in Sample: [S18] F18: Sample	Confidence (by Search Engine): Mascot	Ions Score (by Search Engine): Mascot
	FALSE	High	GVVDSEDLPLNISR		1	1	1	cgd3_3770-RA-p1	0	1513.79	Not Found	Not Found	High	Not Found	Not Found	Not Found	Not Found	Not Found	Not Found	High	88
		Checked	Confidence	Identifying Node	PSM Ambiguity	Annotated Sequence	Modifications	# Proteins	Master Protein Accessions	Protein Accessions	# Missed Cleavages	Charge	DeltaScore	DeltaCn	Rank	Search Engine Rank	m/z [Da]	MH+ [Da]	Theo. MH+ [Da]	DeltaM [ppm]	Deltam/z [Da]	Activation Type	MS Order	Isolation Interference [%]	Ion Inject Time [ms]	RT [min]	First Scan	Spectrum File	File ID	Ions Score	# Protein Groups	Identity Strict	Identity Relaxed	Expectation Value
		FALSE	High	Mascot (A7)	Unambiguous	GVVDSEDLPLNISR		1	cgd3_3770-RA-p1	cgd3_3770-RA-p1	0	2	0.8409	0	1	1	757.397	1513.79	1513.79	0.91	0.00069	HCD (High Energy Collision Dissociation)	MS2	10.3432	100	46.4297	12582	PelletP4_banda2bis.raw	F12	88	1	29	22	1.30744e-08
	FALSE	High	SGEELISLR		1	1	1	cgd3_3770-RA-p1	0	1003.54	Not Found	Not Found	High	Not Found	Not Found	Not Found	Not Found	Not Found	Not Found	High	64
		Checked	Confidence	Identifying Node	PSM Ambiguity	Annotated Sequence	Modifications	# Proteins	Master Protein Accessions	Protein Accessions	# Missed Cleavages	Charge	DeltaScore	DeltaCn	Rank	Search Engine Rank	m/z [Da]	MH+ [Da]	Theo. MH+ [Da]	DeltaM [ppm]	Deltam/z [Da]	Activation Type	MS Order	Isolation Interference [%]	Ion Inject Time [ms]	RT [min]	First Scan	Spectrum File	File ID	Ions Score	# Protein Groups	Identity Strict	Identity Relaxed	Expectation Value
		FALSE	High	Mascot (A7)	Unambiguous	SGEELISLR		1	cgd3_3770-RA-p1	cgd3_3770-RA-p1	0	2	0.7188	0	1	1	502.275	1003.54	1003.54	1.28	0.00064	HCD (High Energy Collision Dissociation)	MS2	43.2287	100	41.2667	10413	PelletP4_banda2bis.raw	F12	64	1	31	24	6.05309e-06
FALSE	Master Protein	cgd2_20-RA-p1	transcript=cgd2_20-RA | gene=cgd2_20 | organism=Cryptosporidium_parvum_Iowa_II | gene_product=Heat_shock_70_protein | transcript_product=Heat_shock_70_protein | location=CM000430:3163-5184(+) | protein_length=673 | sequence_SO=chromosome | SO=protein_coding | is_pseudo=false	4	2	2	2	673	73.3	5.36	48	2	Not Found	Not Found	High	Not Found	Not Found	Not Found	Not Found	Not Found	Not Found	1
	Checked	Confidence	Sequence	Modifications	# Protein Groups	# Proteins	# PSMs	Master Protein Accessions	# Missed Cleavages	Theo. MH+ [Da]	Found in Sample: [S10] F10: Sample	Found in Sample: [S11] F11: Sample	Found in Sample: [S12] F12: Sample	Found in Sample: [S13] F13: Sample	Found in Sample: [S14] F14: Sample	Found in Sample: [S15] F15: Sample	Found in Sample: [S16] F16: Sample	Found in Sample: [S17] F17: Sample	Found in Sample: [S18] F18: Sample	Confidence (by Search Engine): Mascot	Ions Score (by Search Engine): Mascot
	FALSE	High	ARFEELCADYFR	1xCarbamidomethyl [C7]	1	1	1	cgd2_20-RA-p1	1	1576.72	Not Found	Not Found	High	Not Found	Not Found	Not Found	Not Found	Not Found	Not Found	High	34
	FALSE	High	ATAGDTHLGGEDFDNR		1	1	1	cgd2_20-RA-p1	0	1675.73	Not Found	Not Found	High	Not Found	Not Found	Not Found	Not Found	Not Found	Not Found	High	31
FALSE	Master Protein	cgd2_3780-RA-p1	transcript=cgd2_3780-RA | gene=cgd2_3780 | organism=Cryptosporidium_parvum_Iowa_II | gene_product=Uncharacterized_protein | transcript_product=Uncharacterized_protein | location=CM000430:844159-846078(+) | protein_length=527 | sequence_SO=chromosome | SO=protein_coding | is_pseudo=false	3	2	2	2	527	58.9	5.72	55	2	Not Found	Not Found	Not Found	Not Found	Not Found	Not Found	Not Found	High	Not Found	1
	Checked	Confidence	Sequence	Modifications	# Protein Groups	# Proteins	# PSMs	Master Protein Accessions	# Missed Cleavages	Theo. MH+ [Da]	Found in Sample: [S10] F10: Sample	Found in Sample: [S11] F11: Sample	Found in Sample: [S12] F12: Sample	Found in Sample: [S13] F13: Sample	Found in Sample: [S14] F14: Sample	Found in Sample: [S15] F15: Sample	Found in Sample: [S16] F16: Sample	Found in Sample: [S17] F17: Sample	Found in Sample: [S18] F18: Sample	Confidence (by Search Engine): Mascot	Ions Score (by Search Engine): Mascot
	FALSE	High	VLELAIK		1	1	1	cgd2_3780-RA-p1	0	785.513	Not Found	Not Found	Not Found	Not Found	Not Found	Not Found	Not Found	High	Not Found	High	49
	FALSE	High	IGFIQISK		1	1	1	cgd2_3780-RA-p1	0	905.545	Not Found	Not Found	Not Found	Not Found	Not Found	Not Found	Not Found	High	Not Found	High	26
FALSE	Master Protein	cgd1_2860-RA-p1	transcript=cgd1_2860-RA | gene=cgd1_2860 | organism=Cryptosporidium_parvum_Iowa_II | gene_product=UbiE/COQ5_methyltransferase | transcript_product=UbiE/COQ5_methyltransferase | location=CM000429:625111-625968(+) | protein_length=285 | sequence_SO=chromosome | SO=protein_coding | is_pseudo=false	2	2	2	2	285	32.4	8.56	54	2	Not Found	Not Found	Not Found	Not Found	High	Not Found	Not Found	Not Found	Not Found	1
	Checked	Confidence	Sequence	Modifications	# Protein Groups	# Proteins	# PSMs	Master Protein Accessions	# Missed Cleavages	Theo. MH+ [Da]	Found in Sample: [S10] F10: Sample	Found in Sample: [S11] F11: Sample	Found in Sample: [S12] F12: Sample	Found in Sample: [S13] F13: Sample	Found in Sample: [S14] F14: Sample	Found in Sample: [S15] F15: Sample	Found in Sample: [S16] F16: Sample	Found in Sample: [S17] F17: Sample	Found in Sample: [S18] F18: Sample	Confidence (by Search Engine): Mascot	Ions Score (by Search Engine): Mascot
	FALSE	High	IIDKFR		1	1	1	cgd1_2860-RA-p1	1	791.477	Not Found	Not Found	Not Found	Not Found	High	Not Found	Not Found	Not Found	Not Found	High	41
	FALSE	High	IIDKFRK		1	1	1	cgd1_2860-RA-p1	2	919.572	Not Found	Not Found	Not Found	Not Found	High	Not Found	Not Found	Not Found	Not Found	High	30
FALSE	Master Protein	cgd2_3330-RA-p1	transcript=cgd2_3330-RA | gene=cgd2_3330 | organism=Cryptosporidium_parvum_Iowa_II | gene_product=Hsp70_protein | transcript_product=Hsp70_protein | location=CM000430:695197-697980(-) | protein_length=927 | sequence_SO=chromosome | SO=protein_coding | is_pseudo=false	3	2	2	2	927	103.3	6.73	108	2	Not Found	High	Not Found	Not Found	Not Found	Not Found	Not Found	Not Found	Not Found	1
	Checked	Confidence	Sequence	Modifications	# Protein Groups	# Proteins	# PSMs	Master Protein Accessions	# Missed Cleavages	Theo. MH+ [Da]	Found in Sample: [S10] F10: Sample	Found in Sample: [S11] F11: Sample	Found in Sample: [S12] F12: Sample	Found in Sample: [S13] F13: Sample	Found in Sample: [S14] F14: Sample	Found in Sample: [S15] F15: Sample	Found in Sample: [S16] F16: Sample	Found in Sample: [S17] F17: Sample	Found in Sample: [S18] F18: Sample	Confidence (by Search Engine): Mascot	Ions Score (by Search Engine): Mascot
	FALSE	High	GIEIVLNSHSQR		1	1	1	cgd2_3330-RA-p1	0	1352.73	Not Found	High	Not Found	Not Found	Not Found	Not Found	Not Found	Not Found	Not Found	High	85
		Checked	Confidence	Identifying Node	PSM Ambiguity	Annotated Sequence	Modifications	# Proteins	Master Protein Accessions	Protein Accessions	# Missed Cleavages	Charge	DeltaScore	DeltaCn	Rank	Search Engine Rank	m/z [Da]	MH+ [Da]	Theo. MH+ [Da]	DeltaM [ppm]	Deltam/z [Da]	Activation Type	MS Order	Isolation Interference [%]	Ion Inject Time [ms]	RT [min]	First Scan	Spectrum File	File ID	Ions Score	# Protein Groups	Identity Strict	Identity Relaxed	Expectation Value
		FALSE	High	Mascot (A7)	Unambiguous	GIEIVLNSHSQR		1	cgd2_3330-RA-p1	cgd2_3330-RA-p1	0	2	1	0	1	1	676.869	1352.73	1352.73	2.43	0.00164	HCD (High Energy Collision Dissociation)	MS2	0	100	37.3574	8730	PelletP4_banda2.raw	F11	85	1	28	21	2.19528e-08
	FALSE	High	LFGEDALGSMVR		1	1	1	cgd2_3330-RA-p1	0	1294.65	Not Found	High	Not Found	Not Found	Not Found	Not Found	Not Found	Not Found	Not Found	High	43
FALSE	Master Protein	cgd1_3040-RA-p1	transcript=cgd1_3040-RA | gene=cgd1_3040 | organism=Cryptosporidium_parvum_Iowa_II | gene_product=Triosephosphate_isomerase | transcript_product=Triosephosphate_isomerase | location=CM000429:656413-657165(-) | protein_length=250 | sequence_SO=chromosome | SO=protein_coding | is_pseudo=false	7	2	2	2	250	27.4	5.67	47	2	Not Found	Not Found	Not Found	Not Found	Not Found	Not Found	High	Not Found	Not Found	1
	Checked	Confidence	Sequence	Modifications	# Protein Groups	# Proteins	# PSMs	Master Protein Accessions	# Missed Cleavages	Theo. MH+ [Da]	Found in Sample: [S10] F10: Sample	Found in Sample: [S11] F11: Sample	Found in Sample: [S12] F12: Sample	Found in Sample: [S13] F13: Sample	Found in Sample: [S14] F14: Sample	Found in Sample: [S15] F15: Sample	Found in Sample: [S16] F16: Sample	Found in Sample: [S17] F17: Sample	Found in Sample: [S18] F18: Sample	Confidence (by Search Engine): Mascot	Ions Score (by Search Engine): Mascot
	FALSE	High	TLIDSFK		1	1	1	cgd1_3040-RA-p1	0	823.456	Not Found	Not Found	Not Found	Not Found	Not Found	Not Found	High	Not Found	Not Found	High	34
	FALSE	High	MYNPQVSSNLR		1	1	1	cgd1_3040-RA-p1	0	1308.64	Not Found	Not Found	Not Found	Not Found	Not Found	Not Found	High	Not Found	Not Found	High	30
FALSE	Master Protein	cgd5_3740-RA-p1	transcript=cgd5_3740-RA | gene=cgd5_3740 | organism=Cryptosporidium_parvum_Iowa_II | gene_product=50S_ribosomal_protein_L7e/L30e/S12e/Gadd45 | transcript_product=50S_ribosomal_protein_L7e/L30e/S12e/Gadd45 | location=CM000433:864803-865234(-) | protein_length=143 | sequence_SO=chromosome | SO=protein_coding | is_pseudo=false	15	2	2	2	143	15.8	4.88	71	2	Not Found	Not Found	Not Found	Not Found	Not Found	Not Found	Not Found	High	Not Found	1
	Checked	Confidence	Sequence	Modifications	# Protein Groups	# Proteins	# PSMs	Master Protein Accessions	# Missed Cleavages	Theo. MH+ [Da]	Found in Sample: [S10] F10: Sample	Found in Sample: [S11] F11: Sample	Found in Sample: [S12] F12: Sample	Found in Sample: [S13] F13: Sample	Found in Sample: [S14] F14: Sample	Found in Sample: [S15] F15: Sample	Found in Sample: [S16] F16: Sample	Found in Sample: [S17] F17: Sample	Found in Sample: [S18] F18: Sample	Confidence (by Search Engine): Mascot	Ions Score (by Search Engine): Mascot
	FALSE	High	GLNEVVLALDSK		1	1	1	cgd5_3740-RA-p1	0	1257.7	Not Found	Not Found	Not Found	Not Found	Not Found	Not Found	Not Found	High	Not Found	High	57
		Checked	Confidence	Identifying Node	PSM Ambiguity	Annotated Sequence	Modifications	# Proteins	Master Protein Accessions	Protein Accessions	# Missed Cleavages	Charge	DeltaScore	DeltaCn	Rank	Search Engine Rank	m/z [Da]	MH+ [Da]	Theo. MH+ [Da]	DeltaM [ppm]	Deltam/z [Da]	Activation Type	MS Order	Isolation Interference [%]	Ion Inject Time [ms]	RT [min]	First Scan	Spectrum File	File ID	Ions Score	# Protein Groups	Identity Strict	Identity Relaxed	Expectation Value
		FALSE	High	Mascot (A7)	Unambiguous	GLNEVVLALDSK		1	cgd5_3740-RA-p1	cgd5_3740-RA-p1	0	2	0.8421	0	1	1	629.356	1257.7	1257.7	-0.35	-0.00022	HCD (High Energy Collision Dissociation)	MS2	32.0712	100	48.5031	13434	PelletP4_banda7.raw	F17	57	1	29	22	1.91869e-05
	FALSE	High	ELGEMAGLCK	1xCarbamidomethyl [C9]	1	1	1	cgd5_3740-RA-p1	0	1107.52	Not Found	Not Found	Not Found	Not Found	Not Found	Not Found	Not Found	High	Not Found	High	33
FALSE	Master Protein	cgd2_4320-RA-p1	transcript=cgd2_4320-RA | gene=cgd2_4320 | organism=Cryptosporidium_parvum_Iowa_II | gene_product=Thioredoxin/glutathione_reductase_selenoprotein | transcript_product=Thioredoxin/glutathione_reductase_selenoprotein | location=CM000430:964801-966366(-) | protein_length=521 | sequence_SO=chromosome | SO=protein_coding | is_pseudo=false	4	2	2	2	521	56.3	6.48	66	2	Not Found	Not Found	Not Found	Not Found	High	Not Found	Not Found	Not Found	Not Found	1
	Checked	Confidence	Sequence	Modifications	# Protein Groups	# Proteins	# PSMs	Master Protein Accessions	# Missed Cleavages	Theo. MH+ [Da]	Found in Sample: [S10] F10: Sample	Found in Sample: [S11] F11: Sample	Found in Sample: [S12] F12: Sample	Found in Sample: [S13] F13: Sample	Found in Sample: [S14] F14: Sample	Found in Sample: [S15] F15: Sample	Found in Sample: [S16] F16: Sample	Found in Sample: [S17] F17: Sample	Found in Sample: [S18] F18: Sample	Confidence (by Search Engine): Mascot	Ions Score (by Search Engine): Mascot
	FALSE	High	SGESFVSSGGCGGGK	1xCarbamidomethyl [C11]	1	1	1	cgd2_4320-RA-p1	0	1372.58	Not Found	Not Found	Not Found	Not Found	High	Not Found	Not Found	Not Found	Not Found	High	48
	FALSE	High	MLNFSYR		1	1	1	cgd2_4320-RA-p1	0	930.45	Not Found	Not Found	Not Found	Not Found	High	Not Found	Not Found	Not Found	Not Found	High	37
FALSE	Master Protein	cgd8_2110-RA-p1	transcript=cgd8_2110-RA | gene=cgd8_2110 | organism=Cryptosporidium_parvum_Iowa_II | gene_product=MIR_motif-containing_39-like_glycosyltransferase | transcript_product=MIR_motif-containing_39-like_glycosyltransferase | location=CM000436:576659-577336(-) | protein_length=225 | sequence_SO=chromosome | SO=protein_coding | is_pseudo=false	11	2	3	2	225	25.4	7.06	133	2	Not Found	Not Found	Not Found	Not Found	Not Found	Not Found	Not Found	High	Not Found	1
	Checked	Confidence	Sequence	Modifications	# Protein Groups	# Proteins	# PSMs	Master Protein Accessions	# Missed Cleavages	Theo. MH+ [Da]	Found in Sample: [S10] F10: Sample	Found in Sample: [S11] F11: Sample	Found in Sample: [S12] F12: Sample	Found in Sample: [S13] F13: Sample	Found in Sample: [S14] F14: Sample	Found in Sample: [S15] F15: Sample	Found in Sample: [S16] F16: Sample	Found in Sample: [S17] F17: Sample	Found in Sample: [S18] F18: Sample	Confidence (by Search Engine): Mascot	Ions Score (by Search Engine): Mascot
	FALSE	High	ITWANGNQAVTCSK	1xCarbamidomethyl [C12]; 1xDeamidated [N5]	1	1	1	cgd8_2110-RA-p1	0	1550.73	Not Found	Not Found	Not Found	Not Found	Not Found	Not Found	Not Found	High	Not Found	High	75
		Checked	Confidence	Identifying Node	PSM Ambiguity	Annotated Sequence	Modifications	# Proteins	Master Protein Accessions	Protein Accessions	# Missed Cleavages	Charge	DeltaScore	DeltaCn	Rank	Search Engine Rank	m/z [Da]	MH+ [Da]	Theo. MH+ [Da]	DeltaM [ppm]	Deltam/z [Da]	Activation Type	MS Order	Isolation Interference [%]	Ion Inject Time [ms]	RT [min]	First Scan	Spectrum File	File ID	Ions Score	# Protein Groups	Identity Strict	Identity Relaxed	Expectation Value
		FALSE	High	Mascot (A7)	Unambiguous	ITWAnGNQAVTcSK	N5(Deamidated); C12(Carbamidomethyl)	1	cgd8_2110-RA-p1	cgd8_2110-RA-p1	0	2	0.24	0	1	1	775.867	1550.73	1550.73	-0.59	-0.00046	HCD (High Energy Collision Dissociation)	MS2	0	100	38.9843	9478	PelletP4_banda7.raw	F17	75	1	30	23	3.08567e-07
	FALSE	High	DLDSEGHFYIR		1	1	2	cgd8_2110-RA-p1	0	1351.63	Not Found	Not Found	Not Found	Not Found	Not Found	Not Found	Not Found	High	Not Found	High	66
		Checked	Confidence	Identifying Node	PSM Ambiguity	Annotated Sequence	Modifications	# Proteins	Master Protein Accessions	Protein Accessions	# Missed Cleavages	Charge	DeltaScore	DeltaCn	Rank	Search Engine Rank	m/z [Da]	MH+ [Da]	Theo. MH+ [Da]	DeltaM [ppm]	Deltam/z [Da]	Activation Type	MS Order	Isolation Interference [%]	Ion Inject Time [ms]	RT [min]	First Scan	Spectrum File	File ID	Ions Score	# Protein Groups	Identity Strict	Identity Relaxed	Expectation Value
		FALSE	High	Mascot (A7)	Unambiguous	DLDSEGHFYIR		1	cgd8_2110-RA-p1	cgd8_2110-RA-p1	0	2	0.8636	0	1	1	676.318	1351.63	1351.63	1.22	0.00083	HCD (High Energy Collision Dissociation)	MS2	0	100	41.3189	10470	PelletP4_banda7.raw	F17	66	1	29	22	2.46311e-06
FALSE	Master Protein	cgd4_3270-RA-p1	transcript=cgd4_3270-RA | gene=cgd4_3270 | organism=Cryptosporidium_parvum_Iowa_II | gene_product=Hsp70_protein | transcript_product=Hsp70_protein | location=CM000432:764923-767343(+) | protein_length=806 | sequence_SO=chromosome | SO=protein_coding | is_pseudo=false	2	2	2	2	806	90.7	5.02	65	2	Not Found	Not Found	High	Not Found	Not Found	Not Found	Not Found	Not Found	Not Found	1
	Checked	Confidence	Sequence	Modifications	# Protein Groups	# Proteins	# PSMs	Master Protein Accessions	# Missed Cleavages	Theo. MH+ [Da]	Found in Sample: [S10] F10: Sample	Found in Sample: [S11] F11: Sample	Found in Sample: [S12] F12: Sample	Found in Sample: [S13] F13: Sample	Found in Sample: [S14] F14: Sample	Found in Sample: [S15] F15: Sample	Found in Sample: [S16] F16: Sample	Found in Sample: [S17] F17: Sample	Found in Sample: [S18] F18: Sample	Confidence (by Search Engine): Mascot	Ions Score (by Search Engine): Mascot
	FALSE	High	ISPGGNLNQYAEK		1	1	1	cgd4_3270-RA-p1	0	1390.7	Not Found	Not Found	High	Not Found	Not Found	Not Found	Not Found	Not Found	Not Found	High	57
		Checked	Confidence	Identifying Node	PSM Ambiguity	Annotated Sequence	Modifications	# Proteins	Master Protein Accessions	Protein Accessions	# Missed Cleavages	Charge	DeltaScore	DeltaCn	Rank	Search Engine Rank	m/z [Da]	MH+ [Da]	Theo. MH+ [Da]	DeltaM [ppm]	Deltam/z [Da]	Activation Type	MS Order	Isolation Interference [%]	Ion Inject Time [ms]	RT [min]	First Scan	Spectrum File	File ID	Ions Score	# Protein Groups	Identity Strict	Identity Relaxed	Expectation Value
		FALSE	High	Mascot (A7)	Unambiguous	ISPGGNLNQYAEK		1	cgd4_3270-RA-p1	cgd4_3270-RA-p1	0	2	0.9298	0	1	1	695.853	1390.7	1390.7	1.39	0.00096	HCD (High Energy Collision Dissociation)	MS2	0	100	37.4889	8778	PelletP4_banda2bis.raw	F12	57	1	31	24	2.84822e-05
	FALSE	High	IPWVQR		1	1	1	cgd4_3270-RA-p1	0	798.462	Not Found	Not Found	High	Not Found	Not Found	Not Found	Not Found	Not Found	Not Found	High	28
FALSE	Master Protein	cgd2_4120-RA-p1	transcript=cgd2_4120-RA | gene=cgd2_4120 | organism=Cryptosporidium_parvum_Iowa_II | gene_product=Peptidyl-prolyl_cis-trans_isomerase | transcript_product=Peptidyl-prolyl_cis-trans_isomerase | location=CM000430:926202-926720(+) | protein_length=172 | sequence_SO=chromosome | SO=protein_coding | is_pseudo=false	16	2	6	2	172	18.5	7.27	213	2	Not Found	Not Found	Not Found	Not Found	Not Found	Not Found	Not Found	High	Not Found	1
	Checked	Confidence	Sequence	Modifications	# Protein Groups	# Proteins	# PSMs	Master Protein Accessions	# Missed Cleavages	Theo. MH+ [Da]	Found in Sample: [S10] F10: Sample	Found in Sample: [S11] F11: Sample	Found in Sample: [S12] F12: Sample	Found in Sample: [S13] F13: Sample	Found in Sample: [S14] F14: Sample	Found in Sample: [S15] F15: Sample	Found in Sample: [S16] F16: Sample	Found in Sample: [S17] F17: Sample	Found in Sample: [S18] F18: Sample	Confidence (by Search Engine): Mascot	Ions Score (by Search Engine): Mascot
	FALSE	High	GMGQSGKPLCYTGSFFHR	1xCarbamidomethyl [C10]	1	1	2	cgd2_4120-RA-p1	0	2029.94	Not Found	Not Found	Not Found	Not Found	Not Found	Not Found	Not Found	High	Not Found	High	76
		Checked	Confidence	Identifying Node	PSM Ambiguity	Annotated Sequence	Modifications	# Proteins	Master Protein Accessions	Protein Accessions	# Missed Cleavages	Charge	DeltaScore	DeltaCn	Rank	Search Engine Rank	m/z [Da]	MH+ [Da]	Theo. MH+ [Da]	DeltaM [ppm]	Deltam/z [Da]	Activation Type	MS Order	Isolation Interference [%]	Ion Inject Time [ms]	RT [min]	First Scan	Spectrum File	File ID	Ions Score	# Protein Groups	Identity Strict	Identity Relaxed	Expectation Value
		FALSE	High	Mascot (A7)	Unambiguous	GMGQSGKPLcYTGSFFHR	C10(Carbamidomethyl)	1	cgd2_4120-RA-p1	cgd2_4120-RA-p1	0	4	0.9737	0	1	1	508.24	2029.94	2029.94	1.1	0.00056	HCD (High Energy Collision Dissociation)	MS2	12.276	100	40.6703	10197	PelletP4_banda7.raw	F17	76	1	30	23	2.70037e-07
	FALSE	High	GMGQSGKPLCYTGSFFHR	1xCarbamidomethyl [C10]; 1xOxidation [M2]	1	1	2	cgd2_4120-RA-p1	0	2045.93	Not Found	Not Found	Not Found	Not Found	Not Found	Not Found	Not Found	High	Not Found	High	65
		Checked	Confidence	Identifying Node	PSM Ambiguity	Annotated Sequence	Modifications	# Proteins	Master Protein Accessions	Protein Accessions	# Missed Cleavages	Charge	DeltaScore	DeltaCn	Rank	Search Engine Rank	m/z [Da]	MH+ [Da]	Theo. MH+ [Da]	DeltaM [ppm]	Deltam/z [Da]	Activation Type	MS Order	Isolation Interference [%]	Ion Inject Time [ms]	RT [min]	First Scan	Spectrum File	File ID	Ions Score	# Protein Groups	Identity Strict	Identity Relaxed	Expectation Value
		FALSE	High	Mascot (A7)	Unambiguous	GmGQSGKPLcYTGSFFHR	M2(Oxidation); C10(Carbamidomethyl)	1	cgd2_4120-RA-p1	cgd2_4120-RA-p1	0	3	0.9692	0	1	1	682.649	2045.93	2045.93	-0.07	-5e-05	HCD (High Energy Collision Dissociation)	MS2	0	100	39.18	9561	PelletP4_banda7.raw	F17	65	1	28	21	2.57522e-06
		FALSE	High	Mascot (A7)	Unambiguous	GmGQSGKPLcYTGSFFHR	M2(Oxidation); C10(Carbamidomethyl)	1	cgd2_4120-RA-p1	cgd2_4120-RA-p1	0	4	1	0	1	1	512.238	2045.93	2045.93	-0.2	-0.0001	HCD (High Energy Collision Dissociation)	MS2	39.9184	100	39.1301	9540	PelletP4_banda7.raw	F17	53	1	28	21	3.75545e-05
	FALSE	High	VLEGMEVVK		1	1	1	cgd2_4120-RA-p1	0	1003.55	Not Found	Not Found	Not Found	Not Found	Not Found	Not Found	Not Found	High	Not Found	High	48
	FALSE	High	VLEGMEVVK	1xOxidation [M5]	1	1	1	cgd2_4120-RA-p1	0	1019.54	Not Found	Not Found	Not Found	Not Found	Not Found	Not Found	Not Found	High	Not Found	High	35
FALSE	Master Protein	cgd6_3180-RA-p1	transcript=cgd6_3180-RA | gene=cgd6_3180 | organism=Cryptosporidium_parvum_Iowa_II | gene_product=40S_ribosomal_protein_S15 | transcript_product=40S_ribosomal_protein_S15 | location=CM000434:743279-743716(+) | protein_length=145 | sequence_SO=chromosome | SO=protein_coding | is_pseudo=false	17	2	2	2	145	16.4	10.2	75	2	Not Found	Not Found	Not Found	Not Found	Not Found	Not Found	Not Found	High	Not Found	1
	Checked	Confidence	Sequence	Modifications	# Protein Groups	# Proteins	# PSMs	Master Protein Accessions	# Missed Cleavages	Theo. MH+ [Da]	Found in Sample: [S10] F10: Sample	Found in Sample: [S11] F11: Sample	Found in Sample: [S12] F12: Sample	Found in Sample: [S13] F13: Sample	Found in Sample: [S14] F14: Sample	Found in Sample: [S15] F15: Sample	Found in Sample: [S16] F16: Sample	Found in Sample: [S17] F17: Sample	Found in Sample: [S18] F18: Sample	Confidence (by Search Engine): Mascot	Ions Score (by Search Engine): Mascot
	FALSE	High	LDEVVELLPAR		1	1	1	cgd6_3180-RA-p1	0	1253.71	Not Found	Not Found	Not Found	Not Found	Not Found	Not Found	Not Found	High	Not Found	High	49
	FALSE	High	AECPMGEKPVAVR	1xCarbamidomethyl [C3]; 1xOxidation [M5]	1	1	1	cgd6_3180-RA-p1	0	1459.7	Not Found	Not Found	Not Found	Not Found	Not Found	Not Found	Not Found	High	Not Found	High	43
FALSE	Master Protein	cgd5_3230-RA-p1	transcript=cgd5_3230-RA | gene=cgd5_3230 | organism=Cryptosporidium_parvum_Iowa_II | gene_product=Manganese/iron_superoxide_dismutase | transcript_product=Manganese/iron_superoxide_dismutase | location=CM000433:751512-752177(-) | protein_length=221 | sequence_SO=chromosome | SO=protein_coding | is_pseudo=false	13	2	2	2	221	25.5	7.17	75	2	Not Found	Not Found	Not Found	Not Found	Not Found	Not Found	Not Found	High	Not Found	1
	Checked	Confidence	Sequence	Modifications	# Protein Groups	# Proteins	# PSMs	Master Protein Accessions	# Missed Cleavages	Theo. MH+ [Da]	Found in Sample: [S10] F10: Sample	Found in Sample: [S11] F11: Sample	Found in Sample: [S12] F12: Sample	Found in Sample: [S13] F13: Sample	Found in Sample: [S14] F14: Sample	Found in Sample: [S15] F15: Sample	Found in Sample: [S16] F16: Sample	Found in Sample: [S17] F17: Sample	Found in Sample: [S18] F18: Sample	Confidence (by Search Engine): Mascot	Ions Score (by Search Engine): Mascot
	FALSE	High	ALEPVISPETLDYHYGK		1	1	1	cgd5_3230-RA-p1	0	1931.97	Not Found	Not Found	Not Found	Not Found	Not Found	Not Found	Not Found	High	Not Found	High	51
		Checked	Confidence	Identifying Node	PSM Ambiguity	Annotated Sequence	Modifications	# Proteins	Master Protein Accessions	Protein Accessions	# Missed Cleavages	Charge	DeltaScore	DeltaCn	Rank	Search Engine Rank	m/z [Da]	MH+ [Da]	Theo. MH+ [Da]	DeltaM [ppm]	Deltam/z [Da]	Activation Type	MS Order	Isolation Interference [%]	Ion Inject Time [ms]	RT [min]	First Scan	Spectrum File	File ID	Ions Score	# Protein Groups	Identity Strict	Identity Relaxed	Expectation Value
		FALSE	High	Mascot (A7)	Unambiguous	ALEPVISPETLDYHYGK		1	cgd5_3230-RA-p1	cgd5_3230-RA-p1	0	3	1	0	1	1	644.664	1931.98	1931.97	1.13	0.00073	HCD (High Energy Collision Dissociation)	MS2	11.8987	100	45.9135	12395	PelletP4_banda7.raw	F17	51	1	31	24	0.000111652
	FALSE	High	STEFENETDLMK		1	1	1	cgd5_3230-RA-p1	0	1443.63	Not Found	Not Found	Not Found	Not Found	Not Found	Not Found	Not Found	High	Not Found	High	40
FALSE	Master Protein	cgd7_1710-RA-p1	transcript=cgd7_1710-RA | gene=cgd7_1710 | organism=Cryptosporidium_parvum_Iowa_II | gene_product=Threonyl-tRNA_synthetase | transcript_product=Threonyl-tRNA_synthetase | location=CM000435:431391-433682(+) | protein_length=763 | sequence_SO=chromosome | SO=protein_coding | is_pseudo=false	3	2	3	2	763	87.6	6.19	116	2	High	Not Found	High	Not Found	Not Found	High	Not Found	Not Found	Not Found	1
	Checked	Confidence	Sequence	Modifications	# Protein Groups	# Proteins	# PSMs	Master Protein Accessions	# Missed Cleavages	Theo. MH+ [Da]	Found in Sample: [S10] F10: Sample	Found in Sample: [S11] F11: Sample	Found in Sample: [S12] F12: Sample	Found in Sample: [S13] F13: Sample	Found in Sample: [S14] F14: Sample	Found in Sample: [S15] F15: Sample	Found in Sample: [S16] F16: Sample	Found in Sample: [S17] F17: Sample	Found in Sample: [S18] F18: Sample	Confidence (by Search Engine): Mascot	Ions Score (by Search Engine): Mascot
	FALSE	High	LADFGVLHR		1	1	1	cgd7_1710-RA-p1	0	1027.57	Not Found	Not Found	High	Not Found	Not Found	Not Found	Not Found	Not Found	Not Found	High	78
		Checked	Confidence	Identifying Node	PSM Ambiguity	Annotated Sequence	Modifications	# Proteins	Master Protein Accessions	Protein Accessions	# Missed Cleavages	Charge	DeltaScore	DeltaCn	Rank	Search Engine Rank	m/z [Da]	MH+ [Da]	Theo. MH+ [Da]	DeltaM [ppm]	Deltam/z [Da]	Activation Type	MS Order	Isolation Interference [%]	Ion Inject Time [ms]	RT [min]	First Scan	Spectrum File	File ID	Ions Score	# Protein Groups	Identity Strict	Identity Relaxed	Expectation Value
		FALSE	High	Mascot (A7)	Unambiguous	LADFGVLHR		1	cgd7_1710-RA-p1	cgd7_1710-RA-p1	0	2	0.8974	0	1	1	514.288	1027.57	1027.57	1.13	0.00058	HCD (High Energy Collision Dissociation)	MS2	10.868	100	39.6469	9715	PelletP4_banda2bis.raw	F12	78	1	26	19	8.4274e-08
	FALSE	High	QCALLQEKASK	1xCarbamidomethyl [C2]	1	1	2	cgd7_1710-RA-p1	1	1275.67	High	Not Found	Not Found	Not Found	Not Found	High	Not Found	Not Found	Not Found	High	43
FALSE	Master Protein	cgd6_4320-RA-p1	transcript=cgd6_4320-RA | gene=cgd6_4320 | organism=Cryptosporidium_parvum_Iowa_II | gene_product=_40S_ribosomal_protein_S5 | transcript_product=_40S_ribosomal_protein_S5 | location=CM000434:1022744-1023334(-) | protein_length=196 | sequence_SO=chromosome | SO=protein_coding | is_pseudo=false	10	2	2	2	196	21.8	9.47	48	2	Not Found	Not Found	Not Found	Not Found	Not Found	Not Found	Not Found	High	High	1
	Checked	Confidence	Sequence	Modifications	# Protein Groups	# Proteins	# PSMs	Master Protein Accessions	# Missed Cleavages	Theo. MH+ [Da]	Found in Sample: [S10] F10: Sample	Found in Sample: [S11] F11: Sample	Found in Sample: [S12] F12: Sample	Found in Sample: [S13] F13: Sample	Found in Sample: [S14] F14: Sample	Found in Sample: [S15] F15: Sample	Found in Sample: [S16] F16: Sample	Found in Sample: [S17] F17: Sample	Found in Sample: [S18] F18: Sample	Confidence (by Search Engine): Mascot	Ions Score (by Search Engine): Mascot
	FALSE	High	LVCSLMMHGR	1xCarbamidomethyl [C3]; 2xOxidation [M6; M7]	1	1	1	cgd6_4320-RA-p1	0	1235.57	Not Found	Not Found	Not Found	Not Found	Not Found	Not Found	Not Found	High	Not Found	High	34
	FALSE	High	QAVDVSPLR	1xGln->pyro-Glu [N-Term]	1	1	1	cgd6_4320-RA-p1	0	967.521	Not Found	Not Found	Not Found	Not Found	Not Found	Not Found	Not Found	Not Found	High	High	29
FALSE	Master Protein	cgd5_3360-RA-p1	transcript=cgd5_3360-RA | gene=cgd5_3360 | organism=Cryptosporidium_parvum_Iowa_II | gene_product=_Adenylate_kinase | transcript_product=_Adenylate_kinase | location=CM000433:774215-774877(-) | protein_length=220 | sequence_SO=chromosome | SO=protein_coding | is_pseudo=false	6	2	2	2	220	24.2	6.42	64	2	Not Found	Not Found	Not Found	Not Found	Not Found	Not Found	High	Not Found	Not Found	1
	Checked	Confidence	Sequence	Modifications	# Protein Groups	# Proteins	# PSMs	Master Protein Accessions	# Missed Cleavages	Theo. MH+ [Da]	Found in Sample: [S10] F10: Sample	Found in Sample: [S11] F11: Sample	Found in Sample: [S12] F12: Sample	Found in Sample: [S13] F13: Sample	Found in Sample: [S14] F14: Sample	Found in Sample: [S15] F15: Sample	Found in Sample: [S16] F16: Sample	Found in Sample: [S17] F17: Sample	Found in Sample: [S18] F18: Sample	Confidence (by Search Engine): Mascot	Ions Score (by Search Engine): Mascot
	FALSE	High	KHNLILIGAPGSGK		1	1	1	cgd5_3360-RA-p1	1	1404.83	Not Found	Not Found	Not Found	Not Found	Not Found	Not Found	High	Not Found	Not Found	High	52
		Checked	Confidence	Identifying Node	PSM Ambiguity	Annotated Sequence	Modifications	# Proteins	Master Protein Accessions	Protein Accessions	# Missed Cleavages	Charge	DeltaScore	DeltaCn	Rank	Search Engine Rank	m/z [Da]	MH+ [Da]	Theo. MH+ [Da]	DeltaM [ppm]	Deltam/z [Da]	Activation Type	MS Order	Isolation Interference [%]	Ion Inject Time [ms]	RT [min]	First Scan	Spectrum File	File ID	Ions Score	# Protein Groups	Identity Strict	Identity Relaxed	Expectation Value
		FALSE	High	Mascot (A7)	Unambiguous	KHNLILIGAPGSGK		1	cgd5_3360-RA-p1	cgd5_3360-RA-p1	1	3	1	0	1	1	468.949	1404.83	1404.83	-0.44	-0.0002	HCD (High Energy Collision Dissociation)	MS2	17.3001	100	35.2716	8003	PelletP4_banda6.raw	F16	52	1	24	17	2.05979e-05
	FALSE	High	HNLILIGAPGSGK		1	1	1	cgd5_3360-RA-p1	0	1276.74	Not Found	Not Found	Not Found	Not Found	Not Found	Not Found	High	Not Found	Not Found	High	27
FALSE	Master Protein	cgd7_360-RA-p1	transcript=cgd7_360-RA | gene=cgd7_360 | organism=Cryptosporidium_parvum_Iowa_II | gene_product=Heat_shock_protein_70 | transcript_product=Heat_shock_protein_70 | location=CM000435:85591-87558(+) | protein_length=655 | sequence_SO=chromosome | SO=protein_coding | is_pseudo=false	4	2	2	2	655	71.8	5.3	48	2	Not Found	Not Found	Not Found	High	Not Found	Not Found	Not Found	Not Found	Not Found	1
	Checked	Confidence	Sequence	Modifications	# Protein Groups	# Proteins	# PSMs	Master Protein Accessions	# Missed Cleavages	Theo. MH+ [Da]	Found in Sample: [S10] F10: Sample	Found in Sample: [S11] F11: Sample	Found in Sample: [S12] F12: Sample	Found in Sample: [S13] F13: Sample	Found in Sample: [S14] F14: Sample	Found in Sample: [S15] F15: Sample	Found in Sample: [S16] F16: Sample	Found in Sample: [S17] F17: Sample	Found in Sample: [S18] F18: Sample	Confidence (by Search Engine): Mascot	Ions Score (by Search Engine): Mascot
	FALSE	High	NALDSYVHSMR		1	1	1	cgd7_360-RA-p1	0	1292.61	Not Found	Not Found	Not Found	High	Not Found	Not Found	Not Found	Not Found	Not Found	High	35
	FALSE	High	ITPSYVSFTDDER		1	1	1	cgd7_360-RA-p1	0	1529.71	Not Found	Not Found	Not Found	High	Not Found	Not Found	Not Found	Not Found	Not Found	High	29
FALSE	Master Protein	cgd5_1650-RA-p1	transcript=cgd5_1650-RA | gene=cgd5_1650 | organism=Cryptosporidium_parvum_Iowa_II | gene_product=DJ-1/PfpI | transcript_product=DJ-1/PfpI | location=CM000433:356822-357379(+) | protein_length=185 | sequence_SO=chromosome | SO=protein_coding | is_pseudo=false	12	2	2	2	185	19.6	5.22	65	2	Not Found	Not Found	Not Found	Not Found	Not Found	Not Found	Not Found	High	Not Found	1
	Checked	Confidence	Sequence	Modifications	# Protein Groups	# Proteins	# PSMs	Master Protein Accessions	# Missed Cleavages	Theo. MH+ [Da]	Found in Sample: [S10] F10: Sample	Found in Sample: [S11] F11: Sample	Found in Sample: [S12] F12: Sample	Found in Sample: [S13] F13: Sample	Found in Sample: [S14] F14: Sample	Found in Sample: [S15] F15: Sample	Found in Sample: [S16] F16: Sample	Found in Sample: [S17] F17: Sample	Found in Sample: [S18] F18: Sample	Confidence (by Search Engine): Mascot	Ions Score (by Search Engine): Mascot
	FALSE	High	LVEMLCGVEK	1xCarbamidomethyl [C6]; 1xOxidation [M4]	1	1	1	cgd5_1650-RA-p1	0	1193.59	Not Found	Not Found	Not Found	Not Found	Not Found	Not Found	Not Found	High	Not Found	High	51
		Checked	Confidence	Identifying Node	PSM Ambiguity	Annotated Sequence	Modifications	# Proteins	Master Protein Accessions	Protein Accessions	# Missed Cleavages	Charge	DeltaScore	DeltaCn	Rank	Search Engine Rank	m/z [Da]	MH+ [Da]	Theo. MH+ [Da]	DeltaM [ppm]	Deltam/z [Da]	Activation Type	MS Order	Isolation Interference [%]	Ion Inject Time [ms]	RT [min]	First Scan	Spectrum File	File ID	Ions Score	# Protein Groups	Identity Strict	Identity Relaxed	Expectation Value
		FALSE	High	Mascot (A7)	Unambiguous	LVEmLcGVEK	M4(Oxidation); C6(Carbamidomethyl)	1	cgd5_1650-RA-p1	cgd5_1650-RA-p1	0	2	0.8431	0	1	1	597.299	1193.59	1193.59	-0.35	-0.00021	HCD (High Energy Collision Dissociation)	MS2	39.2867	100	37.2967	8755	PelletP4_banda7.raw	F17	51	1	29	22	7.31145e-05
	FALSE	High	VMGAHGITIMGDK	1xOxidation [M2]	1	1	1	cgd5_1650-RA-p1	0	1345.66	Not Found	Not Found	Not Found	Not Found	Not Found	Not Found	Not Found	High	Not Found	High	33
FALSE	Master Protein	cgd3_2090-RA-p1	transcript=cgd3_2090-RA | gene=cgd3_2090 | organism=Cryptosporidium_parvum_Iowa_II | gene_product=_40S_ribosomal_protein_Sae | transcript_product=_40S_ribosomal_protein_Sae | location=CM000431:551358-552128(-) | protein_length=256 | sequence_SO=chromosome | SO=protein_coding | is_pseudo=false	10	2	2	2	256	28.3	5.25	91	2	Not Found	Not Found	Not Found	Not Found	Not Found	High	Not Found	Not Found	High	1
	Checked	Confidence	Sequence	Modifications	# Protein Groups	# Proteins	# PSMs	Master Protein Accessions	# Missed Cleavages	Theo. MH+ [Da]	Found in Sample: [S10] F10: Sample	Found in Sample: [S11] F11: Sample	Found in Sample: [S12] F12: Sample	Found in Sample: [S13] F13: Sample	Found in Sample: [S14] F14: Sample	Found in Sample: [S15] F15: Sample	Found in Sample: [S16] F16: Sample	Found in Sample: [S17] F17: Sample	Found in Sample: [S18] F18: Sample	Confidence (by Search Engine): Mascot	Ions Score (by Search Engine): Mascot
	FALSE	High	FTPGTLTNQITQK		1	1	1	cgd3_2090-RA-p1	0	1448.77	Not Found	Not Found	Not Found	Not Found	Not Found	Not Found	Not Found	Not Found	High	High	57
		Checked	Confidence	Identifying Node	PSM Ambiguity	Annotated Sequence	Modifications	# Proteins	Master Protein Accessions	Protein Accessions	# Missed Cleavages	Charge	DeltaScore	DeltaCn	Rank	Search Engine Rank	m/z [Da]	MH+ [Da]	Theo. MH+ [Da]	DeltaM [ppm]	Deltam/z [Da]	Activation Type	MS Order	Isolation Interference [%]	Ion Inject Time [ms]	RT [min]	First Scan	Spectrum File	File ID	Ions Score	# Protein Groups	Identity Strict	Identity Relaxed	Expectation Value
		FALSE	High	Mascot (A7)	Unambiguous	FTPGTLTNQITQK		1	cgd3_2090-RA-p1	cgd3_2090-RA-p1	0	2	0.8421	0	1	1	724.893	1448.78	1448.77	2.68	0.00194	HCD (High Energy Collision Dissociation)	MS2	0	100	41.2934	9703	PelletP4_banda8.raw	F18	57	1	29	22	1.80228e-05
	FALSE	High	THEGIFLINLAK		1	1	1	cgd3_2090-RA-p1	0	1355.77	Not Found	Not Found	Not Found	Not Found	Not Found	High	Not Found	Not Found	Not Found	High	54
		Checked	Confidence	Identifying Node	PSM Ambiguity	Annotated Sequence	Modifications	# Proteins	Master Protein Accessions	Protein Accessions	# Missed Cleavages	Charge	DeltaScore	DeltaCn	Rank	Search Engine Rank	m/z [Da]	MH+ [Da]	Theo. MH+ [Da]	DeltaM [ppm]	Deltam/z [Da]	Activation Type	MS Order	Isolation Interference [%]	Ion Inject Time [ms]	RT [min]	First Scan	Spectrum File	File ID	Ions Score	# Protein Groups	Identity Strict	Identity Relaxed	Expectation Value
		FALSE	High	Mascot (A7)	Unambiguous	THEGIFLINLAK		1	cgd3_2090-RA-p1	cgd3_2090-RA-p1	0	3	1	0	1	1	452.594	1355.77	1355.77	0.2	9e-05	HCD (High Energy Collision Dissociation)	MS2	14.7459	100	45.9177	12673	PelletP4_banda5.raw	F15	54	1	27	20	2.28036e-05
FALSE	Master Protein	cgd6_3970-RA-p1	transcript=cgd6_3970-RA | gene=cgd6_3970 | organism=Cryptosporidium_parvum_Iowa_II | gene_product=Glutaredoxin-like_protein_2_thioredoxin_folds | transcript_product=Glutaredoxin-like_protein_2_thioredoxin_folds | location=CM000434:925762-926421(-) | protein_length=219 | sequence_SO=chromosome | SO=protein_coding | is_pseudo=false	11	2	2	2	219	24.7	5.27	86	2	Not Found	Not Found	Not Found	Not Found	Not Found	Not Found	Not Found	High	Not Found	1
	Checked	Confidence	Sequence	Modifications	# Protein Groups	# Proteins	# PSMs	Master Protein Accessions	# Missed Cleavages	Theo. MH+ [Da]	Found in Sample: [S10] F10: Sample	Found in Sample: [S11] F11: Sample	Found in Sample: [S12] F12: Sample	Found in Sample: [S13] F13: Sample	Found in Sample: [S14] F14: Sample	Found in Sample: [S15] F15: Sample	Found in Sample: [S16] F16: Sample	Found in Sample: [S17] F17: Sample	Found in Sample: [S18] F18: Sample	Confidence (by Search Engine): Mascot	Ions Score (by Search Engine): Mascot
	FALSE	High	ISPSGVNEISAIK		1	1	1	cgd6_3970-RA-p1	0	1314.73	Not Found	Not Found	Not Found	Not Found	Not Found	Not Found	Not Found	High	Not Found	High	66
		Checked	Confidence	Identifying Node	PSM Ambiguity	Annotated Sequence	Modifications	# Proteins	Master Protein Accessions	Protein Accessions	# Missed Cleavages	Charge	DeltaScore	DeltaCn	Rank	Search Engine Rank	m/z [Da]	MH+ [Da]	Theo. MH+ [Da]	DeltaM [ppm]	Deltam/z [Da]	Activation Type	MS Order	Isolation Interference [%]	Ion Inject Time [ms]	RT [min]	First Scan	Spectrum File	File ID	Ions Score	# Protein Groups	Identity Strict	Identity Relaxed	Expectation Value
		FALSE	High	Mascot (A7)	Unambiguous	ISPSGVNEISAIK		1	cgd6_3970-RA-p1	cgd6_3970-RA-p1	0	2	0.9242	0	1	1	657.869	1314.73	1314.73	2.58	0.0017	HCD (High Energy Collision Dissociation)	MS2	15.7406	100	40.278	10031	PelletP4_banda7.raw	F17	66	1	29	22	2.15746e-06
	FALSE	High	IQNLSIPSQNEK		1	1	1	cgd6_3970-RA-p1	0	1370.73	Not Found	Not Found	Not Found	Not Found	Not Found	Not Found	Not Found	High	Not Found	High	42
FALSE	Master Protein	cgd6_710-RA-p1	transcript=cgd6_710-RA | gene=cgd6_710 | organism=Cryptosporidium_parvum_Iowa_II | gene_product=Uncharacterized_Secreted_Protein | transcript_product=Uncharacterized_Secreted_Protein | location=CM000434:175179-176549(-) | protein_length=456 | sequence_SO=chromosome | SO=protein_coding | is_pseudo=false	4	2	3	2	456	49.7	6.9	103	2	Not Found	Not Found	High	Not Found	Not Found	Not Found	Not Found	Not Found	Not Found	1
	Checked	Confidence	Sequence	Modifications	# Protein Groups	# Proteins	# PSMs	Master Protein Accessions	# Missed Cleavages	Theo. MH+ [Da]	Found in Sample: [S10] F10: Sample	Found in Sample: [S11] F11: Sample	Found in Sample: [S12] F12: Sample	Found in Sample: [S13] F13: Sample	Found in Sample: [S14] F14: Sample	Found in Sample: [S15] F15: Sample	Found in Sample: [S16] F16: Sample	Found in Sample: [S17] F17: Sample	Found in Sample: [S18] F18: Sample	Confidence (by Search Engine): Mascot	Ions Score (by Search Engine): Mascot
	FALSE	High	QPDGGLILLGR	1xGln->pyro-Glu [N-Term]	1	1	1	cgd6_710-RA-p1	0	1121.63	Not Found	Not Found	High	Not Found	Not Found	Not Found	Not Found	Not Found	Not Found	High	61
		Checked	Confidence	Identifying Node	PSM Ambiguity	Annotated Sequence	Modifications	# Proteins	Master Protein Accessions	Protein Accessions	# Missed Cleavages	Charge	DeltaScore	DeltaCn	Rank	Search Engine Rank	m/z [Da]	MH+ [Da]	Theo. MH+ [Da]	DeltaM [ppm]	Deltam/z [Da]	Activation Type	MS Order	Isolation Interference [%]	Ion Inject Time [ms]	RT [min]	First Scan	Spectrum File	File ID	Ions Score	# Protein Groups	Identity Strict	Identity Relaxed	Expectation Value
		FALSE	High	Mascot (A7)	Unambiguous	qPDGGLILLGR	N-Term(Gln->pyro-Glu)	1	cgd6_710-RA-p1	cgd6_710-RA-p1	0	2	0.8852	0	1	1	561.32	1121.63	1121.63	1.58	0.00088	HCD (High Energy Collision Dissociation)	MS2	6.63413	100	53.9739	15090	PelletP4_banda2bis.raw	F12	61	1	27	20	4.92896e-06
	FALSE	High	QPDGGLILLGR		1	1	1	cgd6_710-RA-p1	0	1138.66	Not Found	Not Found	High	Not Found	Not Found	Not Found	Not Found	Not Found	Not Found	High	46
	FALSE	High	NYLTLPFTR		1	1	1	cgd6_710-RA-p1	0	1124.61	Not Found	Not Found	High	Not Found	Not Found	Not Found	Not Found	Not Found	Not Found	High	31
FALSE	Master Protein	cgd7_910-RA-p1	transcript=cgd7_910-RA | gene=cgd7_910 | organism=Cryptosporidium_parvum_Iowa_II | gene_product=_Phosphoglycerate_kinase | transcript_product=_Phosphoglycerate_kinase | location=CM000435:217652-218833(-) | protein_length=393 | sequence_SO=chromosome | SO=protein_coding | is_pseudo=false	7	2	2	2	393	42	6.01	72	2	Not Found	Not Found	Not Found	Not Found	Not Found	High	Not Found	Not Found	Not Found	1
	Checked	Confidence	Sequence	Modifications	# Protein Groups	# Proteins	# PSMs	Master Protein Accessions	# Missed Cleavages	Theo. MH+ [Da]	Found in Sample: [S10] F10: Sample	Found in Sample: [S11] F11: Sample	Found in Sample: [S12] F12: Sample	Found in Sample: [S13] F13: Sample	Found in Sample: [S14] F14: Sample	Found in Sample: [S15] F15: Sample	Found in Sample: [S16] F16: Sample	Found in Sample: [S17] F17: Sample	Found in Sample: [S18] F18: Sample	Confidence (by Search Engine): Mascot	Ions Score (by Search Engine): Mascot
	FALSE	High	VSHVSTGGGASLELLEGK		1	1	1	cgd7_910-RA-p1	0	1740.91	Not Found	Not Found	Not Found	Not Found	Not Found	High	Not Found	Not Found	Not Found	High	45
	FALSE	High	ATPEEIEAFRK		1	1	1	cgd7_910-RA-p1	1	1290.67	Not Found	Not Found	Not Found	Not Found	Not Found	High	Not Found	Not Found	Not Found	High	41
FALSE	Master Protein	cgd2_3950-RA-p1	transcript=cgd2_3950-RA | gene=cgd2_3950 | organism=Cryptosporidium_parvum_Iowa_II | gene_product=Translation_elongation_factor_EF1B/ribosomal_protein_S6 | transcript_product=Translation_elongation_factor_EF1B/ribosomal_protein_S6 | location=CM000430:887562-888305(+) | protein_length=247 | sequence_SO=chromosome | SO=protein_coding | is_pseudo=false	9	2	3	2	247	27.6	4.84	88	2	Not Found	Not Found	Not Found	Not Found	Not Found	High	Not Found	Not Found	Not Found	1
	Checked	Confidence	Sequence	Modifications	# Protein Groups	# Proteins	# PSMs	Master Protein Accessions	# Missed Cleavages	Theo. MH+ [Da]	Found in Sample: [S10] F10: Sample	Found in Sample: [S11] F11: Sample	Found in Sample: [S12] F12: Sample	Found in Sample: [S13] F13: Sample	Found in Sample: [S14] F14: Sample	Found in Sample: [S15] F15: Sample	Found in Sample: [S16] F16: Sample	Found in Sample: [S17] F17: Sample	Found in Sample: [S18] F18: Sample	Confidence (by Search Engine): Mascot	Ions Score (by Search Engine): Mascot
	FALSE	High	KVPVAFGLFK		1	1	1	cgd2_3950-RA-p1	1	1105.68	Not Found	Not Found	Not Found	Not Found	Not Found	High	Not Found	Not Found	Not Found	High	49
	FALSE	High	AGGFCDFQHICR	2xCarbamidomethyl [C5; C11]	1	1	2	cgd2_3950-RA-p1	0	1467.63	Not Found	Not Found	Not Found	Not Found	Not Found	High	Not Found	Not Found	Not Found	High	40
